# Supplementary material for: Effects of the Pratt pouch model of dispensing nevirapine prophylaxis on HIV exposed infant completion of 6 weeks of prophylaxis in Uganda
Source: PLoS One. 2021 Mar 10;16(3):e0247507. doi: 10.1371/journal.pone.0247507 (PMC7946283; doi:10.1371/journal.pone.0247507)
Supplement: S1 Dataset — (ZIP) [file pone.0247507.s003.zip]

Archive with 1 entries (1 files):
- PrattDataANDDictionary.xlsx
