# Supplementary material for: Effects of the Pratt pouch model of dispensing nevirapine prophylaxis on HIV exposed infant completion of 6 weeks of prophylaxis in Uganda
Source: PLoS One. 2021 Mar 10;16(3):e0247507. doi: 10.1371/journal.pone.0247507 (PMC7946283; doi:10.1371/journal.pone.0247507)
Supplement: S1 Dataset — (ZIP) [file pone.0247507.s003.zip › PrattDataANDDictionary.xlsx]

## Sheet: Interview-DataDictionary
Variable	Label	Variable Type (Categorical-Options, Continuous)
idno	Study ID	Unique Identifier
INT	Intervention or Control	0, Control | 1, Intervention
INT_GRP	Intervention Group (14 vs 42 pouches)	1, 14 Pouches | 2, 42 Pouches
agemom	Age of Mother	Continuous
ancpouch	Number of Pouches received at ANC	Continuous
ancvisits	Number of ANC Visits	Continuous
deliverhf	Facility Delivery	1, Yes | 2, No
fpreg	First Pregnancy	1, Yes | 2, No
urb	Facility Location	1, Urban | 2, Semi-urban | 3, Rural
highrisk	High Risk Infant	1, Yes | 2, No
ldpouch	Number of Pouches received at Labor and Delivery	Continuous
methodlike	Preferred Method	1, Bottle/Syringe | 2, Pratt Pouch
nevbottle	Method of nevirapine dispensing	1, Bottle/Syringe | 2, Pratt Pouch | 3, Both
pnc1pouch	Number of Pouches received at PNC < 2 Weeks	Continuous
pnc2pouch	Number of Pouches received at PNC > 2 Weeks	Continuous
thrupmtct	Previous PMTCT	1, Yes | 2, No
usingpouch	Challenges Using Pouch	1, No Challenges | 2, Difficult to open pouch | 7, Could not get medicine into baby's mouth | 9, Baby did not like taste | 88, Other
whynot	If non-facility delivery, reason	1, Rapid labor | 2, No transportation | 3, No money to pay for transportation | 4, Preferred traditional birth attendant | 5, Husband or partner was not available

## Sheet: Interview-Data
idno	agemom	ancvisits	fpreg	nevbottle	ancpouch	ldpouch	pnc1pouch	pnc2pouch	highrisk	deliverhf	whynot	thrupmtct	methodlike	usingpouch	INT	INT_GRP	URB
MPI/BUT/011	26	3	2	1					2	1					0		3
MPI/BUT/010	23	4	2	1					2	1					0		3
MPI/BUT/009	35	4	2	1					2	1					0		3
MPI/BUT/008	36	4	2	1					2	1					0		3
MPI/BUT/007	29	4	2	1					2	1					0		3
MPI/BUT/005	35	5	2	1					2	1					0		3
MPI/BUT/001	30	5	2	1					2	1					0		3
MPI/MPI/016	20	2	2	1					2	1					0		1
MPI/MPI/022	30	3	2	1					2	1					0		1
MPI/MPI/021	25	4	2	1					2	2	88				0		1
MPI/MPI/019	26	3	2	1					2	1					0		1
MPI/MPI/018	27	3	2	1					2	1					0		1
MPI/MPI/015	28	5	2	1					2	1					0		1
MPI/MPI/013	28	4	1	1					2	1					0		1
MPI/MPI/011	32	3	2	1					2	1					0		1
MPI/MPI/005	38	5	2	1					2	1					0		1
MPI/MPI/003	28	4	2	1					2	1					0		1
BUS/KYA/005	34	5	2	1					2	1					0		3
BUS/KYA/006	20	5	1	1					2	1					0		3
BUS/KYA/008	25	5	2	1					2	1					0		3
BUS/KYA/009	32	5	2	1					2	1					0		3
BUS/KYA/010	26	5	2	1					2	1					0		3
BUS/KYA/013	21	5	2	1					2	1					0		3
BUS/KYA/014	21	4	2	1					2	1					0		3
BUS/KYA/015	23	5	2	1					2	1					0		3
BUS/KYA/016	34	5	2	1					2	1					0		3
BUS/KYA/019	29	4	2	1					2	1					0		3
BUS/BUS/002	23	4	2	1					2	1					0		1
BUS/BUS/004	25	5	2	1					2	1					0		1
BUS/BUS/005	32	5	2	1					2	1					0		1
BUS/BUS/006	23	5	2	1					2	1					0		1
BUS/BUS/007	24	5	2	1					2	1					0		1
BUS/BUS/008	35	4	2	1					2	2	2				0		1
BUS/BUS/009	23	3	1	1					2	1					0		1
BUS/BUS/011	26	4	2	1					2	1					0		1
BUS/BUS/012	23	5	2	1					2	1					0		1
BUS/BUS/014	30	3	2	1					2	1					0		1
BUS/BUS/016	30	5	2	1					2	1					0		1
BUS/BUS/021	27	5	2	1					2	1					0		1
BUS/BUS/022	29	3	2	1					2	1					0		1
BUS/BUS/023	24		1	1					2	1					0		1
BUS/BUS/024	26	5	2	1					2	1					0		1
BUS/BUS/026	28	5	1	1					2	1					0		1
IBA/RUH/043	32	4	2	1					2	1					0		1
IBA/RUH/050	28	4	2	1					2	1					0		1
IBA/RUH/049	29	4	2	1					2	1					0		1
IBA/RUH/048	36	5	2	1					2	1					0		1
IBA/RUH/047	28	5	2	1					2	1					0		1
IBA/RUH/046	31	3	2	1					2	1					0		1
IBA/RUH/045	31	5	2	1					2	1					0		1
IBA/RUH/044	28	4	2	1					2	1					0		1
IBA/RUH/052	20	5	2	1					2	1					0		1
IBA/RUH/053	27	4	2	1					2	1					0		1
IBA/RUH/055	29	4	2	1					2	1					0		1
IBA/RUH/054	30	4	2	1					2	1					0		1
IBA/RUH/051	31	4	2	1					2	1					0		1
IBA/RUH/042	32	3	2	1					2	2	4				0		1
IBA/RUH/041	33	4	2	1					2	1					0		1
IBA/RUH/040	31	4	2	1					2	1					0		1
IBA/RUH/016	23	5	2	1					2	1					0		1
IBA/RUH/014	26	3	2	1					2	1					0		1
IBA/RUH/013	23	4	2	1					2	1					0		1
IBA/RUH/010	35	5	2	1					2	1					0		1
IBA/RUH/008	20	5	2	1					2	1					0		1
IBA/RUH/007	26	4	2	1					2	1					0		1
IBA/RUH/006	29	5	2	1					2	1					0		1
IBA/RUH/005	30	5	2	1					2	1					0		1
IBA/RUH/004	28	5	2	1					2	1					0		1
IBA/RUH/003	23	5	2	1					2	1					0		1
IBA/RUH/002	26	4	2	1					2	1					0		1
IBA/RUH/001	30	4	2	1					2	1					0		1
MPI/BUT/032	32	4	2	1					2	1					0		3
MPI/BUT/013	30	4	2	1					2	1					0		3
MPI/BUT/031	24	5	2	1					2	1					0		3
MPI/BUT/016	18	4	1	1					2	1					0		3
MPI/BUT/015	24	3	1	1					2	1					0		3
MPI/BUT/014	28	5	2	1					2	1					0		3
MPI/MPI/041	28	5	2	1					2	2	2				0		1
MPI/MPI/039	39	3	2	1					2	1					0		1
IBA/RUH/039	24	4	2	1					2	1					0		1
IBA/RUH/038	35	4	2	1					2	1					0		1
IBA/RUH/037	27	4	2	1					2	1					0		1
IBA/ISH/050	37	4	1	1					2	1					0		3
IBA/ISH/049	34	5	2	1					2	1					0		3
IBA/ISH/048	38	5	2	1					2	2	1				0		3
IBA/ISH/047	32	4	2	1					2	2	3				0		3
IBA/ISH/046	36	4	1	1					2	2	1				0		3
IBA/ISH/045	34	4	2	1					2	1					0		3
IBA/ISH/044	28	3	2	1					2	1					0		3
MPI/MPI/084	30	4	2	1					2	1					0		1
MPI/MPI/082	30	4	2	1					2	1					0		1
MPI/MPI/081	24	4	2	1					2	1					0		1
MPI/MPI/080	36	3	2	1					2	1					0		1
MPI/MPI/079	31	5	2	1					2	1					0		1
MPI/MPI/078	29	3	2	1					2	1					0		1
MPI/MPI/077	38	4	1	1					2	1					0		1
MPI/MPI/076	33	4	2	1					2	1					0		1
MPI/MPI/075	40	4	2	1					2	1					0		1
MPI/MPI/074	27	4	1	1					2	1					0		1
MPI/MPI/073	23	3	2	1					2	1					0		1
MPI/MPI/072	29	4	2	1					2	1					0		1
MPI/MPI/071	28	3	2	1					2	1					0		1
MPI/MPI/070	32	5	1	1					2	1					0		1
MPI/MPI/069	30	3	2	1					2	1					0		1
IBA/RUH/036	32	4	2	1					2	1					0		1
IBA/RUH/035	27	4	2	1					2	1					0		1
IBA/RUH/034	32	3	2	1					2	1					0		1
IBA/RUH/033	26	5	2	1					2	1					0		1
IBA/RUH/032	23	3	1	1					2	1					0		1
IBA/RUH/031	36	5	2	1					2	1					0		1
IBA/RUH/030	30	5	2	1					2	1					0		1
IBA/RUH/029	23	4	2	1					2	1					0		1
IBA/RUH/028	29	5	2	1					2	1					0		1
IBA/RUH/027	27	4	2	1					2	1					0		1
IBA/RUH/026	27	4	2	1					2	1					0		1
IBA/RUH/025	27	4	2	1					2	1					0		1
BUS/KYA/027	31	5	2	1					2	1					0		3
BUS/KYA/025	24	4	2	1					2	1					0		3
BUS/KYA/023	20	4	1	1					2	1					0		3
BUS/KYA/022	24	5	2	1					2	1					0		3
IBA/RUH/024	30	4	1	1					2	1					0		1
IBA/RUH/023	26	4	2	1					2	1					0		1
IBA/RUH/022	24	4	2	1					2	1					0		1
IBA/RUH/021	30	5	2	1					2	1					0		1
IBA/RUH/020	32	5	2	1					2	1					0		1
IBA/RUH/019	27	4	2	1					2	1					0		1
IBA/RUH/018	25	4	2	1					2	1					0		1
MPI/MPI/038	35	4	2	1					2	1					0		1
MPI/MPI/037	24	5	2	1					2	2	88				0		1
MPI/MPI/042	28	2	1	1					2	1					0		1
MPI/MPI/024	19	4	1	1					2	1					0		1
MPI/MPI/044	25	3	2	1					2	1					0		1
MPI/MPI/043	26	5	2	1					2	1					0		1
MPI/MPI/023	27	3	2	1					2	1					0		1
MPI/MPI/025	38	5	2	1					2	1					0		1
MPI/MPI/026	28	3	2	1					2	1					0		1
MPI/MPI/027	28	2	2	1					2	2	1				0		1
MPI/MPI/028	32	4	2	1					2	1					0		1
MPI/MPI/029	28	3	2	1					2	1					0		1
MPI/MPI/030	28	3	2	1					2	1					0		1
MPI/MPI/031	35	4	2	1					2	1					0		1
MPI/MPI/032	32	4	2	1					2	1					0		1
MPI/MPI/033	32	3	1	1					2	1					0		1
MPI/MPI/034	28	5	1	1					2	1					0		1
MPI/MPI/035	30	3	2	1					2	1					0		1
MPI/MPI/036	20	5	2	1					2	1					0		1
MPI/BUT/033	26	3	2	1					2	1					0		3
MPI/BUT/024	28	3	2	1					2	1					0		3
MPI/BUT/012	30	4	2	1					2	1					0		3
MPI/BUT/017	34	5	2	1					2	1					0		3
MPI/BUT/018	26	5	2	1					2	1					0		3
MPI/BUT/019	32	5	2	1					2	1					0		3
MPI/BUT/020	23	4	2	1					2	1					0		3
MPI/BUT/025	20	4	1	1					2	1					0		3
MPI/BUT/023	30	5	2	1					2	1					0		3
MPI/BUT/021	32	4	2	1					2	1					0		3
MPI/BUT/027	20	5	1	1					2	1					0		3
MPI/BUT/028	30	4	2	1					2	1					0		3
MPI/MPI/068	25	3	2	1					2	1					0		1
MPI/MPI/067	27	4	1	1					2	1					0		1
MPI/MPI/066	27	3	2	1					2	1					0		1
MPI/MPI/065	21	4	1	1					2	1					0		1
MPI/MPI/064	30	4	2	1					2	1					0		1
MPI/MPI/059	27	4	2												0		1
MPI/MPI/086	25	4	2	1					2	1					0		3
MPI/BUT/089	36	5	2	1					2	1					0		3
MPI/BUT/085	30	5	2	1					2	1					0		3
MPI/BUT/084	28	5	2	1					2	1					0		3
MPI/BUT/081	35	4	2	1					2	1					0		3
MPI/BUT/082	40	5	2	1					2	1					0		3
MPI/BUT/083	25	4	2	1					2	1					0		3
MPI/BUT/080	18	4	1	1					2	1					0		3
MPI/BUT/079	19	4	1	1					2	1					0		3
MPI/BUT/078	27	5	2	1					2	1					0		3
MPI/BUT/077	20	5	1	1					2	1					0		3
MPI/BUT/076	43	4	2	1					2	1					0		3
MPI/BUT/075	30	5	2	1					2	1					0		3
MPI/MPI/058	25	4	2	1					2	1					0		1
IBA/RUH/017	24	4	2	1					2	1					0		1
MPI/BUT/030	24	5	2	1					2	1					0		3
IBA/ISH/043	24	4	2	1					2	1					0		3
IBA/ISH/042	29	3	2	1					2	1					0		3
IBA/ISH/041	27	3	2	1					2	1					0		3
IBA/ISH/040	34	5	2	1					2	1					0		3
IBA/ISH/039	26	3	2	1					2	1					0		3
IBA/ISH/038	24	3	1	1					2	1					0		3
IBA/ISH/037	28	5	2	1					2	1					0		3
IBA/ISH/036	36	5	2	1					2	2	5				0		3
IBA/ISH/035	24	4	2	1					2	2	1				0		3
IBA/ISH/034	34	3	1	1					2	1					0		3
IBA/ISH/033	38	4	2	1					2	1					0		3
IBA/ISH/032	36	4	2	1					2	1					0		3
IBA/ISH/031	19	4	1	1					2	1					0		3
IBA/ISH/030	25	5	2	1					2	1					0		3
IBA/ISH/028	39	3	2	1					2	1					0		3
MPI/BUT/090	27	4	2	1					2	1					0		3
MPI/BUT/088	20	5	1	1					2	1					0		3
MPI/BUT/087	36	5	2	1					2	1					0		3
MPI/BUT/094	36	3	2	1					2	1					0		3
MPI/BUT/093	23	5	2	1					2	1					0		3
MPI/BUT/092	27	5	2	1					2	1					0		3
MPI/BUT/091	40	4	2	1					2	1					0		3
MPI/MPI/085	26	4	2	1					2	1					0		1
MPI/MPI/087	28	4	2	1					2	1					0		1
MPI/MPI/088	28	4	1	1					2	1					0		1
MPI/MPI/089	34	3	2	1					2	1					0		1
MPI/MPI/090	39	3	2	1					2	1					0		1
MPI/MPI/091	44	3	1	1					2	1					0		1
MPI/MPI/092	20	4	2	1					2	1					0		1
MPI/MPI/093	35	4	2	1					2	1					0		1
MPI/MPI/094	28	5	1	1					2	1					0		1
MPI/MPI/095	32	4	2	1					2	1					0		1
MPI/MPI/096	29	4	2	1					2	1					0		1
MPI/MPI/097	32	5	2	1					2	1					0		1
MPI/MPI/098	30	3	2	1					2	1					0		1
MPI/MPI/099	18	1	1	1					2	1					0		1
MPI/MPI/100	26	4	2	1					2	1					0		1
IBA/ISH/027	20	5	1	1					2	2	1				0		3
IBA/ISH/026	28	5	2	1					2	1					0		3
IBA/ISH/025	29	4	2	1					2	1					0		3
IBA/ISH/024	28	4	2	1					2	1					0		3
IBA/ISH/023	25	4	2	1					2	1					0		3
IBA/ISH/022	20	5	2	1					2	1					0		3
IBA/ISH/021	30	4	2	1					2	1					0		3
IBA/ISH/020	25	5	1	1					2	1					0		3
IBA/ISH/019	25	4	1	1					2	1					0		3
IBA/ISH/018	18	4	1	1					2	1					0		3
IBA/ISH/017	25	4	1	1					2	1					0		3
IBA/ISH/016	27	4	2	1					2	1					0		3
IBA/ISH/015	30	4	2	1					2	1					0		3
IBA/ISH/014	23	5	1	1					2	1					0		3
IBA/ISH/013	27	5	2	1					2	1					0		3
IBA/ISH/012	26	5	1	1					2	1					0		3
IBA/ISH/011	22	4	1	1					2	1					0		3
IBA/ISH/010	32	5	2	1					2	1					0		3
MPI/MPI/101	33	3	2	1					2	1					0		1
IBA/ISH/009	36	5	2	1					2	1					0		3
IBA/ISH/008	29	4	2	1					2	1					0		3
IBA/ISH/007	27	5	2	1					2	1					0		3
IBA/ISH/006	24	4	2	1					2	1					0		3
IBA/ISH/005	17	5	2	1					2	1					0		3
IBA/ISH/004	26	4	2	1					2	1					0		3
IBA/ISH/003	27	4	2	1					2	1					0		3
IBA/ISH/002	30	5	2	1					2	1					0		3
IBA/ISH/001	24	5	2	1					2	1					0		3
MPI/BUT/074	40	4	2	1					2	1					0		3
MPI/MPI/054	29	5	2	1					2	1					0		1
MPI/MPI/050	25	2	2	1					2	1					0		1
MPI/MPI/048	27	5	2	1					2	1					0		1
MPI/MPI/045	23	3	2	1					2	1					0		1
MPI/MPI/049	40	3	2	1					2	1					0		1
MPI/MPI/051	30	4	2	1					2	1					0		1
MPI/MPI/052	30	2	2	1					2	1					0		1
MPI/MPI/056	29	4	2	1					2	1					0		1
MPI/MPI/053	27	4	2	1					2	1					0		1
MPI/MPI/055	21	3	1	1					2	1					0		1
MPI/BUT/073	30	4	2	1					2	1					0		3
MPI/BUT/072	28	5	2	1					2	1					0		3
MPI/BUT/071	32	4	2	1					2	1					0		3
MPI/BUT/070	25	4	2	1					2	1					0		3
MPI/BUT/069	29	4	2	1					2	1					0		3
MPI/BUT/068	30	3	2	1					2	1					0		3
MPI/BUT/067	25	4	2	1					2	1					0		3
MPI/BUT/066	37	5	2	1					2	1					0		3
MPI/BUT/065	40	4	2	1					2	1					0		3
MPI/BUT/064	25	5	2	1					2	1					0		3
MPI/BUT/063	27	5	2	1					2	1					0		3
MPI/BUT/062	20	4	1	1					2	1					0		3
MPI/BUT/061	32	5	2	1					2	1					0		3
MPI/BUT/060	37	4	2	1					2	1					0		3
MPI/BUT/059	28	4	1	1					2	1					0		3
MPI/BUT/058	32	5	2	1					2	1					0		3
MPI/BUT/057	23	4	1	1					2	1					0		3
MPI/BUT/056	40	4	2	1					2	1					0		3
MPI/BUT/055	34	3	2	1					2	1					0		3
MPI/BUT/054	26	5	2	1					2	1					0		3
MPI/BUT/053	38	4	2	1					2	1					0		3
MPI/BUT/051	21	4	1	1					2	1					0		3
MPI/BUT/050	24	4	2	1					2	1					0		3
MPI/BUT/049	24	5	2	1					2	1					0		3
MPI/BUT/048	26	4	2	1					2	1					0		3
MPI/BUT/047	20	5	1	1					2	1					0		3
MPI/BUT/046	19	5	1	1					2	1					0		3
MPI/BUT/045	25	5	2	1					2	1					0		3
MPI/BUT/044	30	4	2	1					2	1					0		3
MPI/BUT/043	37	5	2	1					2	1					0		3
MPI/BUT/042	32	5	2	1					2	1					0		3
MPI/BUT/041	25	5	2	1					2	1					0		3
MPI/BUT/040	20	4	1	1					2	1					0		3
MPI/BUT/039	30	5	2	1					2	1					0		3
MPI/BUT/038	34	4	2	1					2	1					0		3
MPI/BUT/037	26	4	2	1					2	1					0		3
MPI/BUT/036	23	4	2	1					2	1					0		3
MPI/BUT/035	30	5	2	1					2	1					0		3
MPI/BUT/034	40	4	2	1					2	1					0		3
IBA/ISH/060	36	4	2	1					2	1					0		3
IBA/ISH/061	32	5	2	1					2	1					0		3
IBA/ISH/059	40	5	2	1					2	1					0		3
IBA/ISH/058	22	5	1	1					2	1					0		3
IBA/ISH/057	29	5	1	1					2	1					0		3
IBA/ISH/056	24	4	1	1					2	1					0		3
IBA/ISH/055	27	4	2	1					2	1					0		3
IBA/ISH/054	32	4	2	1					2	1					0		3
IBA/ISH/053	40	5	2	1					2	2	1				0		3
IBA/ISH/052	32	5	2	1					2	1					0		3
IBA/ISH/051	29	4	2	1					2	1					0		3
BUS/BUS/027	26	5	2	1					2	1					0		1
BUS/BUS/028	27	5	2	1					2	1					0		1
BUS/BUS/029	31	5	2	1					2	2	1				0		1
BUS/BUS/030	22	3	1	1					2	1					0		1
BUS/BUS/031	27	5	2	1					2	1					0		1
BUS/BUS/033	29	5	2	1					2	1					0		1
BUS/BUS/032	24	5	2	1					2	1					0		1
BUS/BUS/034	26	5	2	1					2	1					0		1
BUS/KYA/034	22	4	1	1					2	1					0		3
BUS/KYA/033	33	5	2	1					2	1					0		3
BUS/KYA/031	32	5	2	1					2	1					0		3
BUS/KYA/030	26	5	2	1					2	1					0		3
BUS/KYA/029	24	4	1	1					2	1					0		3
BUS/KYA/028	30	4	2	1					2	1					0		3
MPI/MPI/002	25	4	2	1					2	1					0		1
MPI/MPI/001	35	2	2	1					2	1					0		1
MPI/BUT/003	30	3	2	1					2	1					0		3
MPI/MPI/017	28	4	2	1					2	1					0		1
MPI/MPI/008	24	4	2	1					2	1					0		1
MPI/MPI/014	30	1	2	1					2	1					0		1
MPI/MPI/012	35	5	2	1					2	1					0		1
MPI/MPI/010	30	3	2	1					2	1					0		1
MPI/MPI/004	32	5	1	1					2	2	5				0		1
BUS/BUS/001	25	3	2	1					1	1					0		1
IBA/RUH/015	38	3	2	1					1	1					0		1
IBA/RUH/012	25	5	2	1					1	1					0		1
IBA/RUH/011	23	5	2	1					1	1					0		1
IBA/RUH/009	36	3	1	1					1	1					0		1
MPI/MPI/040	41	3	2	1					1	2	2				0		1
BUS/KYA/024	18	2	1	1					1	2	5				0		3
MPI/BUT/026	20	1	2	1					1	2	3				0		3
MPI/BUT/029	28	1	2	1					1	2	2				0		3
IBA/ISH/062	34	1	1	1					1	2	3				0		3
BUS/BUS/040	31	5	2	1					2	1					0		1
BUS/BUS/039	27	5	2	1					2	1					0		1
BUS/BUS/038	23	5	1	1					2	1					0		1
BUS/BUS/036	29		2	1					2	1					0		1
BUS/BUS/025	28	5	2	1					2	1					0		1
BUS/BUS/018	24	5	2	1					2	1					0		1
MBA/BWI/001	30	5	2	2	14	28			2	1		1	2	1	1	1	2
MBA/BWI/003	23	3	1	2		14	28		2	1		2		1	1	1	2
MBA/BWI/008	34	3	2	2		42	42		1	1		2		1	1	1	2
MBA/BWI/004	33	4	2	2	14	14	14		2	1		1	2	1	1	1	2
MBA/BWI/005	25	5	2	2	14		28		2	2	1	2		1	1	1	2
MBA/BWI/006	23	3	1	2		42			2	1		2		1	1	1	2
MBA/BWI/007	38	4	2	2	14		28		2	1		1	2	1	1	1	2
MBA/BWI/009	27	4	2	2		42			2	1		1	2	1	1	1	2
MBA/BWI/010	32	4	1	2	14	28			2	1		1	2	1	1	1	2
MBA/BWI/011	27	5	2	2	14	28			2	1		1	2	1	1	1	2
MBA/BWI/012	25	4	2	2	14	28			2	1		1	2	1	1	1	2
MBA/BWI/013	32	4	2	2	14	28			2	1		1	2	1	1	1	2
MBA/BWI/014	30	5	2	2		42			2	1		1	2	1	1	1	2
MBA/BWI/015	23	5	1	2	14				2	1		2		1	1	1	2
MBA/BWI/016	23	4	1	2		42			1	1		2		1	1	1	2
MBA/BWI/017	30	4	2	2			42		2	2	2	1	2	1	1	1	2
MBA/BWI/018	20	4	2	2		14	14	14	2	1		1	2	1	1	1	2
MBA/BWI/019	30	5	2	2		14	28		2	1		1	2	1	1	1	2
MBA/BWI/020	30	4	2	2		14	28		2	1		1	2	1	1	1	2
MBA/BWI/021	20	5	2	2	14	28			2	1		1	2	1	1	1	2
MBA/BWI/022	21	5	1	2		42			2	1		2		1	1	1	2
MBA/BWI/023	26	4	2	2	14				2	2	1	1	2	1	1	1	2
MBA/BWI/024	42	4	2	2	14	28			2	1		1	2	1	1	1	2
MBA/BWI/025	20	5	1	2	14	28			2	1		2		1	1	1	2
MBA/BWI/027	39	4	2	2	14	28			2	1		1	2	1	1	1	2
MBA/BWI/028	18	4	1	2	14	28			2	1		2		1	1	1	2
MBA/BWI/029	22	5	1	2	14	28			2	1		2		1	1	1	2
MBA/BWI/031	39	5	2	2		42			2	1		1	2	1	1	1	2
MBA/BWI/033	32	4	2	2	14	28			2	1		1	2	1	1	1	2
MBA/BWI/034	27	3	2	2		42			2	1		1	2	1	1	1	2
MBA/BWI/035	32	5	2	2	14	28			2	1		2		1	1	1	2
MBA/BWI/037	35	4	2	2	14	28			2	1		1	2	1	1	1	2
MBA/BWI/038	30	5	2	2	14	28			2	1		1	2	1	1	1	2
MBA/BWI/039	34	5	2	2	14	14	14		2	1		1	2	1	1	1	2
MBA/BWI/040	34	5	2	2	14	28			2	2	1	2		1	1	1	2
MBA/BWI/041	28	4	1	2	14	28			2	1		2		1	1	1	2
MBA/BWI/042	41	5	2	2	14	28			2	1		1	2	1	1	1	2
MBA/BWI/043	36	5	2	2	14	28			2	1		1	2	1	1	1	2
MBA/BWI/044	31	4	2	2	14	14	14		2	1		1	2	1	1	1	2
MBA/BWI/045	31	4	2	2		42			2	1		1	2	1	1	1	2
MBA/BWI/046	35	3	2	2		42			2	1		1	2	1	1	1	2
MBA/BWI/047	34	5	2	2	14	28			2	1		1	2	1	1	1	2
MBA/BWI/048	37	5	2	2	14	28			2	1		1	2	1	1	1	2
MBA/BWI/049	37	4	2	2	14	28			2	1		1	2	1	1	1	2
MBA/BWI/050	32	5	1	2	14	28			2	1		2		1	1	1	2
MBA/BWI/051	23	5	2	2	14	28			2	1		1	2	1	1	1	2
MBA/BWI/052	32	3	2	2	14	28			2	1		1	2	1	1	1	2
MBA/BWI/053	33	4	2	2	14	28			2	1		1	2	1	1	1	2
MBA/BWI/054	30	5	2	2	14	28			2	1		2		1	1	1	2
MBA/BWI/055	28	4	2	2		42			2	1		1	2	1	1	1	2
MBA/BWI/056	32	4	2	2	14	28			2	1		2		1	1	1	2
MBA/BWI/057	18	5	1	2	14	28			2	1		2		1	1	1	2
MBA/BWI/058	20	5	1	2	14	28			2	1		2		1	1	1	2
MBA/BWI/059	27	4	2	2	14	28			2	1		1	2	1	1	1	2
MBA/KAK/001	25	5	2	2	14	28			2	1		1	2	1	1	1	1
MBA/KAK/002	36	4	2	2	14	28			2	1		1	2	1	1	1	1
MBA/KAK/003	27	5	2	2	14	28			2	1		1	2	1	1	1	1
MBA/KAK/004	27	4	2	2	14	28			2	1		1	2	1	1	1	1
MBA/KAK/005	29	5	2	2	14	28			2	1		1	2	1	1	1	1
MBA/KAK/007	32	4	2	2	14	28			2	1		1	2	1	1	1	1
MBA/KAK/008	32	4	2	2	14	28			2	1		1	2	1	1	1	1
MBA/KAK/009	29	5	2	2	14		28		2	1		1	2	1	1	1	1
MBA/KAK/010	35	4	2	2	14	28			2	1		1	2	1	1	1	1
MBA/KAK/012	23	4	1	2	14	28			2	1		1	2	1	1	1	1
MBA/KAK/018	24	5	2	2	14	28			2	1		1	2	1	1	1	1
MBA/KAK/019	30	4	2	2	14	28			2	1		1	2	1	1	1	1
MBA/KAK/020	22	5	1	2	14	28			2	1		1	2	1	1	1	1
MBA/KAK/021	35	4	2	2	14	28			2	1		1	2	1	1	1	1
MBA/KAK/022	20	4	1	2	14	28			2	1		2		1	1	1	1
MBA/KAK/023	23	4	2	2	14	28			2	1		1	2	1	1	1	1
MBA/KAK/024	32	5	2	2	14	28			2	1		1	2	1	1	1	1
MBA/KAK/025	30	5	2	2	14	28			2	1		1	2	1	1	1	1
MBA/KAK/026	28	4	2	2	14	28			2	1		1	2	1	1	1	1
MBA/KAK/027	35	4	2	2	14	28			2	1		1	2	1	1	1	1
MBA/KAK/028	24	5	2	2	14	28			2	1		1	2	1	1	1	1
MBA/KAK/029	27	3	2	2	14	28			2	1		1	1	1	1	1	1
MBA/KAK/030	35	4	2	2	14	28			2	1		1	2	1	1	1	1
MBA/KAK/031	25	4	2	2	14		28		2	1		1	2	1	1	1	1
MBA/KAK/032	30	5	2	2	14	28			2	1		1	2	1	1	1	1
MBA/KAK/033	28	5	2	2	14	28			2	1		1	2	1	1	1	1
MBA/KAK/034	38	4	2	2	14	28			2	1		1	2	1	1	1	1
MBA/KAK/035	26	4	2	2	14	28			2	1		1	2	1	1	1	1
MBA/KAK/036	24	3	2	2	14		28		2	1		1	2	1	1	1	1
MBA/KAK/037	28	4	2	2	14	28			2	1		1	2	1	1	1	1
MBA/KAK/038	27	3	2	2	14	28			2	1		1	2	1	1	1	1
MBA/KAK/039	25	4	2	2	14	28			2	1		1	2	1	1	1	1
MBA/KAK/040	28	4	2	2	14	28			2	1		1	2	1	1	1	1
MBA/KAK/041	29	4	2	2	14	28			2	1		1	2	1	1	1	1
MBA/KAK/042	30	5	2	2	14	28			2	1		1	2	1	1	1	1
MBA/KAK/043	25	4	2	2	14	28			2	1		1	2	1	1	1	1
MBA/KAK/044	35	5	2	2	14	28			2	1		1	2	1	1	1	1
MBA/KAK/045	22	4	2	2	14	28			2	1		1	2	1	1	1	1
MBA/KAK/046	35	5	2	2	14	28			2	1		1	2	1	1	1	1
MBA/KAK/047	26	4	2	2	14		28		2	1		1	2	1	1	1	1
MBA/KAK/048	25	4	2	2	14	28			2	1		1	2	1	1	1	1
MBA/KAK/049	22	4	2	2	14	28			2	1		1	2	1	1	1	1
MBA/KAK/050	26	4	2	2	14	28			2	1		1	2	1	1	1	1
MBA/KIN/001	35	3	2	2	14		28		2	2	1	1	2	1	1	1	2
MBA/KIN/002	25	4	2	2	14	28			2	1		1	2	7	1	1	2
MBA/KIN/003	29	4	2	2		42			2	1		1	2	9	1	1	2
MBA/KIN/004	32	4	2	2	14	28			2	1		1	2	1	1	1	2
MBA/KIN/005	32	3	2	2	14	28			2	2	1	1	2	1	1	1	2
MBA/KIN/006	23	4	2	2	14	28			2	1		1	1	1	1	1	2
MBA/KIN/007	33	4	1	2		42			2	1		1	1	1	1	1	2
MBA/KIN/008	35	4	2	2	14	28			2	1		1	2	7	1	1	2
MBA/KIN/009	30	4	2	2		42			2	1		1	1	1	1	1	2
MBA/KIN/010	35	5	2	2	14	28			2	1		1	2	1	1	1	2
MBA/MMC/001	26	3	2	2		42			2	1		1	2	1	1	1	1
MBA/MMC/002	44	5	2	2		42			2	1		1	2	1	1	1	1
MBA/MMC/003	33	4	2	2		42			2	1		1	2	1	1	1	1
MBA/MMC/004	30	3	2	2		42			2	1		1	2	1	1	1	1
MBA/MMC/005	28	3	2	2		42			2	1		1	2	1	1	1	1
MBA/MMC/006	29	4	2	2		42			2	1		1	2	1	1	1	1
MBA/MMC/007	33	4	2	2		42			2	1		1	2	1	1	1	1
MBA/MMC/008	35	3	2	2	14	28			2	1		1	2	1	1	1	1
MBA/MMC/009	30	5	2	2		42			2	1		1	2	1	1	1	1
MBA/MMC/010	29	5	2	2		42			2	1		1	2	1	1	1	1
MBA/MMC/011	26	5	2	2		42			2	1		1	2	1	1	1	1
MBA/MMC/012	19	4	1	2		42			2	1		1	2	1	1	1	1
MBA/MMC/013	36	5	2	2		42			2	1		2		1	1	1	1
MBA/MMC/014	19	1	1	2		42			2	1		2		1	1	1	1
MBA/MMC/015	25	5	2	2		42			2	1		1	2	1	1	1	1
MBA/MMC/016	23	5	2	2		42			2	1		1	2	1	1	1	1
MBA/MMC/017	27	3	2	2		42			2	1		1	2	1	1	1	1
MBA/MMC/018	33	4	2	2		42			2	1		1	2	1	1	1	1
MBA/MMC/019	32	5	2	2		42			2	1		1	2	1	1	1	1
MBA/MMC/020	29	4	1	2	14	28			2	1		2		1	1	1	1
MBA/MMC/021	29	5	2	2		42			2	1		1	2	1	1	1	1
MBA/MMC/022	34	4	2	2	14	28			2	1		1	2	1	1	1	1
MBA/MMC/023	32	5	2	2	14	28			2	1		1	2	1	1	1	1
MBA/MMC/024	28	3	1	2	14	28			2	1		1	2	1	1	1	1
MBA/MMC/025	36	3	2	2		42			2	1		1	2	1	1	1	1
MBA/MMC/026	32	4	2	2	14	28			2	1		1	2	1	1	1	1
MBA/MMC/027	32	3	2	2	14	28			2	1		1	2	1	1	1	1
MBA/MMC/028	34	5	2	2	14	28			2	1		1	2	1	1	1	1
MBA/MMC/029	36	4	2	2	14	28			2	1		1	2	1	1	1	1
MBA/MMC/030	27	5	1	2	14	28			2	1		1	2	1	1	1	1
MBA/MMC/031	29	5	2	2	14	28			2	1		1	2	1	1	1	1
MBA/MMC/032	32	4	2	2	14	28			2	1		1	2	1	1	1	1
MBA/MMC/033	34	5	2	2	14	28			2	1		1	2	1	1	1	1
MBA/MMC/034	30	5	2	2	14	28			2	1		1	2	1	1	1	1
MBA/MMC/035	32	5	2	2		42			2	1		1	2	1	1	1	1
MBA/MMC/036	29	4	2	2	14	28			2	1		1	2	1	1	1	1
MBA/MMC/037	32	5	2	2	14	28			2	1		1	2	1	1	1	1
MBA/MMC/038	30	4	2	2	14	28			2	1		1	2	1	1	1	1
MBA/MMC/039	36	3	2	2	14	28			2	1		1	2	1	1	1	1
MBA/MMC/040	26	4	1	2	14	28			2	1		2		1	1	1	1
MBA/MMC/041	36	4	2	2	14	28			2	1		1	2	1	1	1	1
MBA/MMC/042	29	5	2	2	14	28			2	1		1	2	1	1	1	1
MBA/MMC/043	30	5	2	2	14	28			2	1		1	2	1	1	1	1
MBA/MMC/044	32	3	2	2	14	28			2	1		1	2	1	1	1	1
MBA/MMC/045	27	5	1	2	14	28			2	1		2		1	1	1	1
MBA/MMC/046	26	5	2	2	14	28			2	1		1	2	1	1	1	1
MBA/MMC/047	29	5	2	2	14	28			2	1		1	2	1	1	1	1
MBA/MMC/048	36	4	2	2	14	28			2	1		1	2	1	1	1	1
MBA/MMC/049	29	4	2	2	14	28			2	1		2		1	1	1	1
MBA/MMC/050	27	5	1	3	14	28			2	1		2		1	1	1	1
MBA/MMC/051	28	3	2	2	14	28			2	1		2		1	1	1	1
MBA/MMC/052	25	4	2	2	14	28			2	1		1	2	1	1	1	1
MBA/MMC/053	30	4	2	2		42			2	1		1	2	1	1	1	1
MBA/MMC/054	29	3	2	2	14	28			2	1		1	2	1	1	1	1
MBA/MMC/055	29	4	2	2	14	28			2	1		1	2	1	1	1	1
MBA/MMC/056	32	5	2	2	14	28			2	1		1	2	1	1	1	1
MBA/MMC/057	30	5	2	2	14	28			2	1		1	2	1	1	1	1
MBA/MMC/058	34	4	2	2	14	28			2	1		1	2	1	1	1	1
MBA/MMC/060	29	4	2	2	14	28			2	1		1	2	1	1	1	1
MBA/MMC/061	34	4	2	2	14	28			2	1		1	2	1	1	1	1
MBA/MMC/062	36	5	2	2	14	28			2	1		1	2	1	1	1	1
MBA/MMC/063	37	5	2	2	14	28			2	1		1	2	1	1	1	1
MBA/MMC/064	29	5	2	2	14	28			2	1		1	2	1	1	1	1
MBA/MMC/065	33	4	2	2	14	28			2	1		1	2	1	1	1	1
MBA/MMC/066	28	4	1	2	14	28			2	1		2		1	1	1	1
NTU/KIT/001	28	4	2	2		42			2	1		1	2	1	1	1	3
NTU/KIT/002	23	4	2	2	14	28			2	1		1	2	1	1	1	3
NTU/KIT/003	40	4	2	2	14	28			2	1		1	2	1	1	1	3
NTU/KIT/004	38	4	2	2		42			2	1		1	2	1	1	1	3
NTU/KIT/005	30	3	2	2	14	28			2	1		1	2	1	1	1	3
NTU/KIT/006	31	4	2	2		42			2	1		1	2	1	1	1	3
NTU/KIT/007	32	5	2	2		42			2	1		1	2	1	1	1	3
NTU/KIT/008	33	4	2	2		42			2	1		1	2	1	1	1	3
NTU/KIT/009	39	4	1	2	14	28			2	1		1	2	1	1	1	3
NTU/KIT/010	28	4	2	2	14	28			2	1		2		1	1	1	3
NTU/KIT/011	31	4	2	2	14	28			2	1		1	2	1	1	1	3
NTU/KIT/012	25	3	2	2	14	28			2	1		1	2	1	1	1	3
NTU/KIT/013	25	4	2	2	14	28			2	1		1	2	1	1	1	3
NTU/KIT/014	34	3	2	2		42			2	1		2		1	1	1	3
NTU/KIT/015	30	3	2	2	14	28			2	1		1	2	1	1	1	3
NTU/KIT/016	38	4	2	2	14	28			2	1		1	2	1	1	1	3
NTU/KIT/017	20	5	1	2	14	28			2	1		2		1	1	1	3
NTU/KIT/018	26	5	2	2	14	28			2	1		1	2	1	1	1	3
NTU/KIT/019	28	3	2	2	14	28			2	2	2	1	1	2	1	1	3
NTU/KIT/020	29	5	2	2	14	28			2	1		1	2	1	1	1	3
NTU/KIT/021	34	3	2	2	14	28			2	1		1	2	1	1	1	3
NTU/KIT/022	36	4	2	2	14	28			2	1		1	2	1	1	1	3
NTU/KIT/023	25	5	2	2	14	28			2	1		2		2	1	1	3
NTU/KIT/024	37	3	2	2	14	28			2	1		1	2	1	1	1	3
NTU/KIT/025	24	4	2	2	14	28			2	1		1	2	1	1	1	3
NTU/KIT/026	23	4	2	2	14	28			2	1		2		1	1	1	3
NTU/KIT/027	19	3	1	2	14	28			2	1		2		1	1	1	3
NTU/KIT/028	27	5	2	2	14	28			2	1		1	2	1	1	1	3
NTU/KIT/029	42	5	2	2	14	28			2	1		2		1	1	1	3
NTU/KIT/030	24	4	2	2	14	28			2	1		1	2	1	1	1	3
NTU/RUB/001	22	5	2	2		42			2	1		1	2	1	1	1	2
NTU/RUB/002	23	4	1	2	14	28			2	1		2		1	1	1	2
NTU/RUB/003	25	5	2	2	14			28	2	2	1	2		1	1	1	2
NTU/RUB/004	28	5	2	2		42			2	1		2		1	1	1	2
NTU/RUB/005	29	5	2	2	14	28			2	1		1	2	1	1	1	2
NTU/RUB/006	29	5	2	2	14	28			2	2	1	1	2	1	1	1	2
NTU/RUB/007	28	5	2	2		42			2	1		2		1	1	1	2
NTU/RUB/008	28	5	2	2		42			2	1		1	2	1	1	1	2
NTU/RUB/009	33	5	2	2	14	28			2	1		1	2	1	1	1	2
NTU/RUB/010	33	4	2	2	14		28		2	2	2	1	2	1	1	1	2
NTU/RUB/011	26	5	2	2	14	28			2	1		2		1	1	1	2
NTU/RUB/012	26	5	2	2	14		28		2	1		1	2	1	1	1	2
NTU/RUB/013	25	4	2	2	14	28			2	1		1	2	1	1	1	2
NTU/RUB/014	25	3	2	2	14	28			2	1		2		1	1	1	2
NTU/RUB/015	30	5	2	2	14		28		2	2	5	2		1	1	1	2
NTU/RUB/016	24	5	2	2	14	28			2	1		1	2	1	1	1	2
NTU/RUB/017	34	4	2	2	14		28		2	2	3	1	2	1	1	1	2
NTU/RUB/018	22	5	2	2	14	28			2	1		1	2	1	1	1	2
NTU/RUB/019	31	3	2	2	14	28			2	1		1	2	1	1	1	2
NTU/RUB/020	27	1	2	2		42			2	1		1	2	1	1	1	2
NTU/RUB/021	41	5	2	2	14	28			2	1		1	2	1	1	1	2
NTU/RUB/022	28	5	2	2	14	28			2	1		1	2	1	1	1	2
NTU/RUB/023	24	3	1	2	14	28			2	1		2		1	1	1	2
NTU/RUB/024	26	5	2	2	14	28			2	1		1	2	1	1	1	2
NTU/RUB/025	22	5	1	2	14		28		2	1		2		1	1	1	2
NTU/RUB/026	26	5	2	2	14		28		2	2	3	1	2	1	1	1	2
NTU/RUB/027	29	5	2	2	14	28			2	1		1	2	1	1	1	2
NTU/RUB/028	30	5	2	2	14	28			2	2	4	1	2	2	1	1	2
NTU/RUB/029	19	5	1	2	14	28			2	1		2		1	1	1	2
NTU/RWA/001	30	5	2	2		42			2	1		1	2	1	1	1	3
NTU/RWA/002	26	5	2	2			42		2	2	1	1	1	7	1	1	3
NTU/RWA/003	26	4	2	2		42			2	1		1	2	1	1	1	3
NTU/RWA/004	23	5	2	2	14	28			2	1		1	2	1	1	1	3
NTU/RWA/005	19	5	2	2		42			2	1		2		1	1	1	3
NTU/RWA/006	38	4	2	2		42			2	1		1	2	1	1	1	3
NTU/RWA/007	30	1	2	2		42			2	1		1	2	1	1	1	3
NTU/RWA/008	39	5	2	2	14	28			2	1		1	2	1	1	1	3
NTU/RWA/009	36	3	2	2		42			2	1		1	2	1	1	1	3
NTU/RWA/010	25	4	2	2	14	28			2	1		2		1	1	1	3
NTU/RWA/011	27	5	2	2	14	28			2	1		2		1	1	1	3
NTU/RWA/012	27	3	2	2		42			2	1		1	2	1	1	1	3
NTU/RWA/013	30	4	1	2		42			2	1		2		1	1	1	3
NTU/RWA/014	25	3	2	2	14	28			2	1		2		1	1	1	3
NTU/RWA/015	28	5	1	2	14	28			2	1		2		1	1	1	3
NTU/RWA/016	35	5	2	2	14	28			2	1		1	2	1	1	1	3
NTU/RWA/017	32	3	2	2	14	28			2	1		1	2	1	1	1	3
NTU/RWA/018	26	3	1	2	14	28			2	1		2		1	1	1	3
NTU/RWA/019	32	4	2	2	14	28			2	1		1	2	1	1	1	3
NTU/RWA/020	28	4	2	2	14	28			2	1		1	2	1	1	1	3
NTU/RWA/021	28	3	2	2	14	28			2	1		2		1	1	1	3
NTU/RWA/022	21	4	1	2	14	28			2	1		2		1	1	1	3
NTU/RWA/023	28	5	2	2	14	28			2	1		2		1	1	1	3
NTU/RWA/024	32	4	2	2	14	28			2	1		1	2	1	1	1	3
NTU/RWA/025	26	4	2	2	14	28			2	1		1	2	1	1	1	3
NTU/RWA/026	30	5	2	2	14	28			2	1		1	2	7	1	1	3
NTU/RWA/027	24	5	2	2	14	28			2	1		1	2	1	1	1	3
NTU/RWA/028	32	5	2	2	14	28			2	1		2		1	1	1	3
NTU/RWA/029	27	5	2	2	14	28			2	1		1	2	3	1	1	3
NTU/RWA/030	30	4	2	2	14	28			2	1		1	2	1	1	1	3
NTU/RWA/031	30	5	2	2	14	28			2	1		2		1	1	1	3
NTU/RWA/032	25	4	1	2		42			2	1		2		1	1	1	3
NTU/RWA/033	24	4	1	2	14	28			2	1		2		1	1	1	3
NTU/RWA/034	30	4	2	2		42			2	1		1	2	1	1	1	3
NTU/RWA/035	32	3	2	2		42			2	1		1	2	1	1	1	3
NTU/RWA/036	22	5	1	2	14	28			2	1		2		1	1	1	3
NTU/RWA/037	20	4	1	2		42			2	1		2		1	1	1	3
RUB/KAT/001	29	4	2	2	42				2	1		1	2	1	1	2	3
RUB/KAT/002	26	5	2	2	42				2	1		1	2	1	1	2	3
RUB/KAT/003	27	5	1	2	42				2	1		1	2	6	1	2	3
RUB/KAT/004	27	5	2	2	42				2	1		1	2	1	1	2	3
RUB/KAT/005	35	5	2	2	42				2	1		1	2	1	1	2	3
RUB/KAT/006	36	5	2	2	42				2	1		1	2	1	1	2	3
RUB/KAT/007	25	5	2	2	42				2	1		1	2	1	1	2	3
RUB/KAT/008	24	5	2	2	42				2	1		1	2	1	1	2	3
RUB/KAT/009	32	4	2	2	42				2	1		1	2	1	1	2	3
RUB/KAT/010	35	5	2	2	42				2	1		1	2	1	1	2	3
RUB/KAT/011	26	5	2	2	42				2	1		1	2	1	1	2	3
RUB/KAT/012	26	5	2	2	42				2	1		1	2	1	1	2	3
RUB/KAT/013	29	4	2	2	42				2	1		1	2	1	1	2	3
RUB/KAT/014	23	5	2	2	42				2	1		2		1	1	2	3
RUB/KAT/015	34	5	2	2	42				2	1		1	2	1	1	2	3
RUB/KAT/016	26	5	2	2	42				2	1		1	2	1	1	2	3
RUB/KAT/017	27	5	2	2	42				2	1		2		1	1	2	3
RUB/KAT/018	24	5	1	2	42				2	1		2		1	1	2	3
RUB/KAT/019	36	4	2	2	42				2	1		1	2	1	1	2	3
RUB/KAT/020	40	5	2	2	42				2	1		2		1	1	2	3
RUB/KAT/021	21	4	1	2	42				2	1		2		1	1	2	3
RUB/KAT/022	24	4	1	2	42				2	1		2		1	1	2	3
RUB/KAT/023	36	5	2	2	42				2	1		1	2	1	1	2	3
RUB/KAT/024	40	5	2	2	42				2	1		1	2	1	1	2	3
RUB/KAT/025	20	4	1	2	42				2	1		2		1	1	2	3
RUB/KAT/026	25	5	2	2	42				2	1		1	2	1	1	2	3
RUB/KAT/027	37	5	2	2	42				2	1		1	2	2	1	2	3
RUB/KAT/028	44	4	2	2	42				2	1		1	2	1	1	2	3
RUB/KAT/029	26	4	2	2	42				2	1		1	2	1	1	2	3
RUB/KAT/030	30	4	2	2	42				2	1		1	2	1	1	2	3
RUB/KAT/031	40	3	2	2	42				2	1		1	2	1	1	2	3
RUB/KAT/032	22	4	1	2	42				2	1		2		1	1	2	3
RUB/KAT/033	23	4	1	2	42				2	1		2		1	1	2	3
RUB/KAT/034	30	4	2	2	42				2	1		1	2	1	1	2	3
RUB/KAT/035	21	4	1	2	42				2	1		2		1	1	2	3
RUB/KAT/036	30	5	2	2	42				2	1		1	2	1	1	2	3
RUB/KAT/037	37	4	2	2	42				2	1		1	2	3	1	2	3
RUB/KAT/038	23	5	1	2	42				2	1		2		1	1	2	3
RUB/KAT/039	19	4	1	2	42				2	2	4	2		2	1	2	3
RUB/KAT/040	21	2	2	2	42				2	1		1	2	1	1	2	3
RUB/KAT/041	20	3	1	2	42				2	1		1	2	1	1	2	3
RUB/KAT/042	30	4	2	2	42				2	1		1	2	1	1	2	3
RUB/RUG/001	31	5	2	2	42				2	1		1	2	1	1	2	3
RUB/RUG/002	29	4	2	2	42				2	1		1	2	1	1	2	3
RUB/RUG/003	27	5	2	2	42				2	1		1	1	1	1	2	3
RUB/RUG/004	36	5	2	2	42				2	1		1	2	1	1	2	3
RUB/RUG/005	37	5	1	2	42				2	1		1	2	1	1	2	3
RUB/RUG/006	42	5	2	2	42				2	1		1	2	1	1	2	3
RUB/RUG/007	28	4	2	2	42				2	1		1	2	2	1	2	3
RUB/RUG/008	42	5	2	2	42				2	1		1	2	8	1	2	3
RUB/RUG/009	20	3	1	2	42				2	1		2		1	1	2	3
RUB/RUG/010	25	5	2	2	42				2	1		1	2	1	1	2	3
RUB/RUG/011	37	4	2	2	42				2	1		1	2	1	1	2	3
RUB/RUG/012	35	5	2	2	42				2	1		2		1	1	2	3
RUB/RUG/013	31	4	2	2	42				2	1		2		1	1	2	3
RUB/RUG/014	28	5	2	2	42				2	1		1	2	1	1	2	3
RUB/RUG/015	33	5	2	2	42				2	1		2		1	1	2	3
RUB/RUG/016	29	5	2	2	42				2	1		2		1	1	2	3
RUB/RUG/017	29	4	2	2	42				2	1		2		1	1	2	3
RUB/RUG/018	36	5	2	2	42				2	1		1	2	1	1	2	3
RUB/RUG/019	22	5	2	2	42				2	1		2		1	1	2	3
RUB/RUG/020	25	5	2	2	42				2	1		2		1	1	2	3
RUB/RUG/021	34	4	2	2	42				2	1		2		1	1	2	3
RUB/RUG/022	34	5	2	2	42				2	1		2		1	1	2	3
RUB/RUG/023	33	5	1	2	42				2	1		2		1	1	2	3
RUB/RUG/024	27	4	2	2	42				2	1		1	2	1	1	2	3
RUB/RUG/025	25	5	2	2	42				2	1		1	2	1	1	2	3
RUB/RUG/026	26	4	1	2	42				2	2	1	2		1	1	2	3
RUB/RUG/027	30	5	2	2	42				2	1		1	2	1	1	2	3
RUB/RUG/028	22	4	2	2	42				2	1		1	2	1	1	2	3
RUB/RUG/029	26	5	2	2	42				2	1		1	2	1	1	2	3
RUB/RUG/030	20	5	1	2	42				2	1		2		2	1	2	3
RUB/RUG/031	31	5	2	2	42				2	1		1	2	1	1	2	3
RUB/RUG/032	25	4	1	2	42				2	1		1	2	1	1	2	3
RUB/RUG/033	32	4	2	2	42				2	1		1	2	1	1	2	3
RUB/RUG/034	32	4	2	2	42				2	1		1	2	1	1	2	3
RUB/RUG/035	29	5	2	2	42				2	1		1	2	1	1	2	3
RUB/RUG/036	30	5	2	2	42				2	1		1	2	1	1	2	3
RUB/RUG/037	33	5	2	2	42				2	1		1	2	2	1	2	3
RUB/RUG/038	35	4	2	2	42				2	1		1	2	1	1	2	3
RUB/RUG/039	32	4	2	2	40				2	1		1	2	1	1	2	3
RUB/RUG/040	35	5	2	2	42				2	1		1	2	1	1	2	3
RUB/RUG/041	28	4	1	2	42				2	1		2		1	1	2	3
RUB/RUG/042	32	5	1	2	42				2	1		1	2	1	1	2	3
RUK/NYA/001	34	4	2	2	42				2	1		1	2	1	1	2	1
RUK/NYA/002	32	4	2	2	42				2	1		1	2	1	1	2	1
RUK/NYA/003	37	4	2	2	42				2	1		1	2	1	1	2	1
RUK/NYA/004	33	5	2	2	42				2	1		1	2	1	1	2	1
RUK/NYA/005	30	3	2	2	14		28		2	2	1	1	2	1	1	2	1
RUK/NYA/006	32	5	2	2	42				2	1		1	2	1	1	2	1
RUK/NYA/007	33	4	2	2	14	28			2	1		1	2	1	1	2	1
RUK/NYA/008	32	3	2	2	14		28		2	1		2		1	1	2	1
RUK/NYA/011	33	4	2	2	42				2	2	3	1	2	1	1	2	1
RUK/NYA/012	40	3	2	2	42				2	1		2		1	1	2	1
RUK/NYA/013	28	3	1	2		42		42	1	1		2		1	1	2	1
RUK/NYA/013	34	4	2	2	14	28			2	1		1	2	1	1	2	1
RUK/NYA/014	25	4	2	2	42				2	2	1	1	2	1	1	2	1
RUK/NYA/015	34	4	2	2	42				2	1		1	2	1	1	2	1
RUK/NYA/016	28	2	2	2	42				2	2	2	1	2	1	1	2	1
RUK/NYA/017	32	5	2	2	42				2	1		1	2	1	1	2	1
RUK/NYA/018	21	5	2	2	42				2	1		2		1	1	2	1
RUK/NYA/019	40	5	2	2	42				2	1		1	2	1	1	2	1
RUK/NYA/022	27	3	2	2	42				2	1		2		1	1	2	1
RUK/NYA/024	40	5	2	2	42				2	2	1	1	2	1	1	2	1
RUK/NYA/025	30	4	2	2	42				2	1		1	2	1	1	2	1
RUK/NYA/026	39	5	2	2	42				2	1		1	2	1	1	2	1
RUK/NYA/027	28	4	1	2	42				2	1		2		1	1	2	1
RUK/NYA/028	32	5	2	2	42				2	1		1	2	1	1	2	1
RUK/NYA/029	24	5	2	2	42				2	1		1	2	1	1	2	1
RUK/NYA/030	32	3	2	2	42				2	2	1	2		1	1	2	1
RUK/NYA/031	35	4	2	2	42				2	1		1	2	1	1	2	1
RUK/NYA/032	23	5	2	2	42				2	1		1	2	1	1	2	1
RUK/NYA/033	30	5	2	2	42				2	1		2		1	1	2	1
RUK/NYA/034	22	5	2	2	42				2	2	1	1	2	1	1	2	1
RUK/NYA/035	35	5	2	2	42				2	1		1	2	1	1	2	1
RUK/NYA/036	28	4	2	2	42				2	1		1	2	1	1	2	1
RUK/NYA/037	24	5	1	2	42				2	1		2		1	1	2	1
RUK/NYA/039	32	4	2	2	42				2	2	2	1	2	1	1	2	1
RUK/NYA/040	26	4	2	2	42				2	1		1	2	1	1	2	1
RUK/NYA/041	26	4	2	2	42				2	2	3	1	2	1	1	2	1
RUK/NYA/042	28	4	2	2	42				2	1		1	2	1	1	2	1
RUK/NYA/043	32	4	2	2	42				2	1		1	2	1	1	2	1
RUK/NYA/044	25	5	2	2	42				2	1		1	2	1	1	2	1
RUK/NYA/045	30	5	2	2	42				2	1		1	2	1	1	2	1
RUK/NYA/046	28	4	2	2	42				2	1		1	2	1	1	2	1
RUK/NYA/047	25	5	2	2	42				2	1		2		1	1	2	1
RUK/NYA/049	33	4	2	2	42				2	1		1	2	1	1	2	1
RUK/NYA/050	37	4	2	2	42				2	1		1	2	1	1	2	1
RUK/NYA/051	27	5	2	2	42				2	1		1	2	1	1	2	1
RUK/NYA/052	32	3	2	2	42				2	2	3	1	2	3	1	2	1
RUK/NYA/053	20	5	2	2	42				2	1		1	2	1	1	2	1
RUK/RUK/001	30	4	2	2	14	28			2	1		1	2	1	1	2	1
RUK/RUK/002	28	5	2	2	42				2	2	1	1	2	1	1	2	1
RUK/RUK/003	29	5	2	2	14	28			2	2	1	1	2	1	1	2	1
RUK/RUK/004	24	5	1	2	14	28			2	1		2		7	1	2	1
RUK/RUK/005	29	4	2	2		42			2	1		1	2	1	1	2	1
RUK/RUK/006	34	3	2	2	42				2	1		1	2	1	1	2	1
RUK/RUK/007	33	4	2	2	42				2	1		1	2	1	1	2	1
RUK/RUK/008	25	4	2	2	42				2	1		1	2	1	1	2	1
RUK/RUK/010	24	4	2	2	42				2	1		1	2	1	1	2	1
RUK/RUK/011	19	5	2	2	42				2	1		2		1	1	2	1
RUK/RUK/012	33	4	2	2	42				2	1		1	1	2	1	2	1
RUK/RUK/013	30	4	2	2	42				2	1		1	1	4	1	2	1
RUK/RUK/014	26	4	2	2	42				2	1		1	2	1	1	2	1
RUK/RUK/015	25	4	2	2	42		42		1	1		2		1	1	2	1
RUK/RUK/016	23	5	2	2	42				2	1		1	2	2	1	2	1
RUK/RUK/017	38	5	2	2	42				2	1		1	2	1	1	2	1
RUK/RUK/018	28	4	2	2	42				2	1		2		1	1	2	1
RUK/RUK/019	22	5	2	2	42				2	1		1	2	1	1	2	1
RUK/RUK/020	26	3	2	2	42				2	1		1	2	2	1	2	1
RUK/RUK/021	27	5	2	2	42				2	2	2	1	2	2	1	2	1
RUK/RUK/022	30	4	2	2	42				2	1		1	2	1	1	2	1
RUK/RUK/023	24	3	1	2	42				2	1		2		2	1	2	1
RUK/RUK/024	28	4	2	2	42				2	1		1	2	1	1	2	1
RUK/RUK/025	29	3	2	2	42				2	1		1	2	6	1	2	1
RUK/RUK/026	29	3	2	2	42				2	2	5	1	2	2	1	2	1
RUK/RUK/027	27	5	2	2	42				2	1		1	1	6	1	2	1
RUK/RUK/028	25	4	1	2	42	1			2	1		2		1	1	2	1
RUK/RUK/029	37	5	2	2	42				2	1		1	1	2	1	2	1
RUK/RUK/030	26	3	2	2	42				2	1		1	2	1	1	2	1
RUK/RUK/031	31	5	2	2	42				2	2	1	1	2	1	1	2	1
RUK/RUK/032	22	3	1	2	42				2	1		2		1	1	2	1
RUK/RUK/033	26	5	2	2	42				2	1		1	2	1	1	2	1
RUK/RUK/034	24	4	2	2	42				2	1		2		1	1	2	1
RUK/RUK/035	25	4	2	2	42				2	1		2		1	1	2	1
RUK/RUK/036	29	4	2	2	42				2	1		1	2	1	1	2	1
RUK/RUK/037	31	4	2	2	42				2	1		2		1	1	2	1
RUK/RUK/038	27	4	2	2	42				2	1		1	2	1	1	2	1
RUK/RUK/039	32	3	2	2	42				2	1		1	2	1	1	2	1
RUK/RUK/040	31	4	2	2	42				2	1		1	2	1	1	2	1
RUK/RUK/041	26	4	2	2	42				2	1		1	2	1	1	2	1
RUK/RUK/048	29	5	2	2	42				2	1		1	2	1	1	2	1
SHE/KAB/001	31	4	2	2	14	28			2	1		1	2	1	1	1	2
SHE/KAB/002	30	4	2	2	14	28			2	1		2		1	1	1	2
SHE/KAB/003	30	4	2	2	14	28			2	1		1	2	1	1	1	2
SHE/KAB/004	23	4	2	2	14	28			2	1		2		1	1	1	2
SHE/KAB/005	32	4	2	2	14		28		2	1		1	2	1	1	1	2
SHE/KAB/006	29	5	2	2		28		10	2	1		1	1	2	1	1	2
SHE/KAB/007	28	3	1	2	14	28			2	1		2		1	1	1	2
SHE/KAB/008	28	5	2	2	14	28			2	1		2		1	1	1	2
SHE/KAB/009	29	4	2	2	14	28			2	1		2		1	1	1	2
SHE/KAB/010	25	4	2	2	14	28			2	1		2		1	1	1	2
SHE/KAB/011	37	4	2	2	14	28			2	2	1	1	2	1	1	1	2
SHE/KAB/012	21	5	2	2	42				2	1		1	2	1	1	1	2
SHE/KAB/013	28	5	2	2	14				2	1		2		1	1	1	2
SHE/KAB/014	23	5	1	2	14	28			2	1		2		1	1	1	2
SHE/KAB/015	29	4	1	2	14	28			2	1		1	2	1	1	1	2
SHE/KAB/016	32	5	2	2	14	28			2	1		2		1	1	1	2
SHE/KAB/017	32	5	2	2	14	28			2	2	2	2		1	1	1	2
SHE/KAB/018	28	4	1	2	14	24			2	1		2		1	1	1	2
SHE/KAB/019	23	4	1	2	14	28			2	1		2		1	1	1	2
SHE/KAB/020	22	4	2	2	14	28			2	1		1	2	1	1	1	2
SHE/KAB/021	21	5	1	2	14	28			2	1		2		1	1	1	2
SHE/KAB/022	34	5	2	2	14	28			2	1		1	2	1	1	1	2
SHE/KAB/023	20	5	1	2	14		28		2	1		2		1	1	1	2
SHE/KAB/024	24	5	1	2	14		28		2	1		2		1	1	1	2
SHE/KAB/025	28	5	2	2	14	28			2	1		1	2	1	1	1	2
SHE/KAB/026	24	3	2	2	14	28			2	1		2		1	1	1	2
SHE/KAB/027	30	4	2	2	14	28			2	1		1	2	1	1	1	2
SHE/KAB/028	28	5	1	2	14	28			2	1		2		1	1	1	2
SHE/KAB/029	24	4	2	2	14	28			2	1		2		1	1	1	2
SHE/KAB/030	36	5	2	2	14	28			2	1		1	2	1	1	1	2
SHE/KAB/031	27	4	2	2	14	28			2	1		1	2	1	1	1	2
SHE/KAB/032	27	5	2	2	14	28			2	2	1	1	2	1	1	1	2
SHE/KAB/033	22	5	1	2	14	28			2	1		2		1	1	1	2
SHE/KAB/034	32	3	2	2	14	28			2	2	1	1	2	1	1	1	2
SHE/KAB/035	28	5	2	2	14	28			2	1		1	2	1	1	1	2
SHE/KAB/036	36	3	2	2		42			2	1		1	2	1	1	1	2
SHE/KAB/037	38	5	2	2	14	28			2	1		1	2	1	1	1	2
SHE/KAB/038	27	3	1	2	14	28			2	2	1	2		1	1	1	2
SHE/KAB/039	34	4	2	2	14	28			2	1		1	2	2	1	1	2
SHE/KAB/041	28	2	2	2	14	28			2	1		1	2	1	1	1	2
SHE/KAB/042	38	2	2	2	14	28			2	2	2	1	2	1	1	1	2
SHE/KAB/043	35	3	2	2	14	28			2	1		2		1	1	1	2
SHE/KAB/044	29	5	2	2	42				2	1		1	2	1	1	1	2
SHE/KAB/045	26	5	1	2	14	28			2	1		2		7	1	1	2
SHE/KAB/046	30	4	2	2	14	28			2	1		1	2	1	1	1	2
SHE/KAB/047	41	5	2	2		42			2	2	1	1	2	2	1	1	2
SHE/KAB/048	25	4	2	2	14	28			2	1		1	2	1	1	1	2
SHE/KAB/049	31	3	2	2	14	28			2	1		1	2	1	1	1	2
SHE/KAB/050	24	4	2	2	14	28			2	1		1	2	1	1	1	2
SHE/KAB/051	30	5	2	2	14	28			2	1		1	2	1	1	1	2
SHE/KAB/052	35	3	2	2	14	28			2	1		1	2	1	1	1	2
SHE/KAB/054	37	5	2	2	14	28			2	1		1	2	1	1	1	2
SHE/KAB/055	29	5	2	2	14	28			2	1		1	2	1	1	1	2
SHE/KAB/056	28	5	2	2	14	28			2	1		1	2	1	1	1	2
SHE/KAB/057	35	5	2	2	14		28		2	1		1	2	1	1	1	2
SHE/KAB/058	22	4	1	2	14	28			2	1		2		1	1	1	2
SHE/KAB/059	31	3	2	3	14				2	1		1	2	88	1	1	2
SHE/KAB/060	21	4	1	2	14	28			2	1		1	2	1	1	1	2
SHE/KAB/061	29	5	2	2	14	28			2	1		1	2	1	1	1	2
SHE/KAB/062	35	5	2	2	14	28			2	1		1	2	1	1	1	2
SHE/KAB/063	18	4	1	2	14	28			2	1		2		1	1	1	2
SHE/KAB/064	29	5	2	2	14	28			2	1		1	2	1	1	1	2
SHE/MUS/001	45	2	2	2	14	28			2	1		2		1	1	1	3
SHE/MUS/003	45	5	2	2	14	14	14		2	1		2		1	1	1	3
SHE/MUS/004	32	2	2	2	14		28		2	1		1	2	2	1	1	3
SHE/MUS/005	24	4	1	2	14		28		2	1		2		1	1	1	3
SHE/MUS/006	21	3	1	2	14		28		2	1		2		1	1	1	3
SHE/MUS/007	35	5	1	2		42			2	1		2		1	1	1	3
SHE/MUS/008	25	4	2	2	14	28			2	1		1	2	1	1	1	3
SHE/MUS/009	29	5	1	2	14	28			2	1		2		1	1	1	3
SHE/MUS/010	28	5	2	2	14		28		2	1		1	2	1	1	1	3
SHE/MUS/011	30	5	2	2	14		28		2	1		1	2	1	1	1	3
SHE/MUS/012	24	5	1	2	14	14	14		2	1		2		1	1	1	3
SHE/MUS/013	34	2	2	2	14		28		2	1		1	1	7	1	1	3

## Sheet: Medical Record-DataDictionary
Variable	Label	Variable Type (Categorical-Options, Continuous)
INT	Intervention or Control	0, Control | 1, Intervention
INT_GRP	Intervention Group (14 vs 42 pouches)	1, 14 Pouches | 2, 42 Pouches
URB	Facility Location	1, Urban | 2, Semi-urban | 3, Rural
ageweeks	Infant Age (Weeks)	Continuous
fdelivery	Facility Delivery	1, Yes | 2, No
idno	Study ID	Unique Identifier
infantrisk	High-risk Infant	1, Yes | 2, No
initnvpbirth	Initiation of infant nevirapine at birth	0, No ARVs at birth | 1, Received Nevirapine within 72 hours of birth | 2, Nevirapine received after 72 hours of birth
pnc2weeks	PNC visit within 2 weeks postpartum	1, Yes | 2, No
prevpmtct	Previous PMTCT	1, Yes | 2, No
resultspcr1	First PCR Results	2, Negative | 3, Positive
weeks12nvpr	Completed 12 weeks of infant nevirapine regimen	1, Yes | 2, No
weeks6nvpr	Completed 6 weeks of infant nevirapine regimen	1, Yes | 2, No

## Sheet: Medical Record-Data
idno	prevpmtct	fdelivery	infantrisk	pnc2weeks	initnvpbirth	ageweeks	resultspcr1	weeks6nvpr	weeks12nvpr	INT	INT_GRP	URB
BUS/BUS/001	1	2		2						0		1
BUS/BUS/002	1	1	2	2	1	6	2	1		0		1
BUS/BUS/003	1	2	2	1	1	10	2	1		0		1
BUS/BUS/004	1	1	2	1	1	6	2	1		0		1
BUS/BUS/005	1	2		2						0		1
BUS/BUS/006	2	2	2	1	2	6	2	1		0		1
BUS/BUS/007	2	2		2						0		1
BUS/BUS/008	2	1	2	2	1	6	2	1		0		1
BUS/BUS/009	2	1	2	1	1	6	2	1		0		1
BUS/BUS/010	2	2		2						0		1
BUS/BUS/011	1	2	2	1	1	6	2	1		0		1
BUS/BUS/012	2	2	2	1	1			2		0		1
BUS/BUS/013	1	2		2						0		1
BUS/BUS/014	2	2		2						0		1
BUS/BUS/015	1	2		2						0		1
BUS/BUS/016	1	2		2						0		1
BUS/BUS/017	2	2		2						0		1
BUS/BUS/018	1	2		2						0		1
BUS/BUS/019	1	2		2						0		1
BUS/BUS/020	1	2		2						0		1
BUS/BUS/021	1	2	2	1	1	7	2	1		0		1
BUS/BUS/022	2	1	2	2	1	6	2	1		0		1
BUS/BUS/023	1	2	2	1	1	6	2	1		0		1
BUS/BUS/024	1	2	2	1	1	6	2	1		0		1
BUS/BUS/025	2	2		2						0		1
BUS/BUS/026	2	2	2	1	1	10	2	1		0		1
BUS/BUS/027	2	2	2	1	1	6	2	1		0		1
BUS/BUS/028	1	2		2						0		1
BUS/BUS/029	2	1	2	1	1	6	2	1		0		1
BUS/BUS/030	1	2	2	1	1	6	2	1		0		1
BUS/BUS/031	2	2		2						0		1
BUS/BUS/032	2	1	2	2	1	6	2	1		0		1
BUS/BUS/033	2	2		2						0		1
BUS/BUS/034	1	1	2	1	1	9	2	1		0		1
BUS/BUS/035	2	2	2	1	1	6	2	1		0		1
BUS/BUS/036	1	1	2	2	1	6	2	1		0		1
BUS/BUS/037	2	2	2	1	2	6	2	1		0		1
BUS/BUS/038	2	2		2						0		1
BUS/BUS/039	1	2	2	1	1	6	2	1		0		1
BUS/BUS/040	2	2	2	1	1	7	2	1		0		1
BUS/KYA/001	2	2	2	1	1	7	2	1		0		3
BUS/KYA/002	1	2		2						0		3
BUS/KYA/003	1	1	2	1	1	6	2	1		0		3
BUS/KYA/004	1	1	2	2	1	6	2	1		0		3
BUS/KYA/005	2	1	2	2	1			2		0		3
BUS/KYA/006	2	2		2						0		3
BUS/KYA/007	1	1	2	2	1			2		0		3
BUS/KYA/008	1	1	2	2	1			2		0		3
BUS/KYA/009	1	1	2	2	1			2		0		3
BUS/KYA/010	1	1	2	2	1	6	2	1		0		3
BUS/KYA/011	2	2	2	1	1	6	2	1		0		3
BUS/KYA/012	2	2		2						0		3
BUS/KYA/013	2	2	2	1	1	6	2	1		0		3
BUS/KYA/014	1	1	2	2	1	6	2	1		0		3
BUS/KYA/015	2	1	2	2	1			2		0		3
BUS/KYA/016	1	2	2	1	1	6	2	1		0		3
BUS/KYA/017	1	1	2	1	1	7	2	1		0		3
BUS/KYA/018	2	2		2						0		3
BUS/KYA/019	2	1	2	2	1			2		0		3
BUS/KYA/020	1	1	2	1	1			2		0		3
BUS/KYA/021	1	2	2	1	1	6	2	1		0		3
BUS/KYA/022	1	2		2						0		3
BUS/KYA/023	1	1	2	1	1	6	2	1		0		3
BUS/KYA/024	1	2	2	1	1	6	2	1		0		3
BUS/KYA/025	1	1	1	1	1	12	2		1	0		3
BUS/KYA/026	2	1	2	1	1			2		0		3
BUS/KYA/027	1	2	2	1	1			2		0		3
BUS/KYA/028	2	2	2	1	1	11	2	1		0		3
BUS/KYA/029	2	1	2	1	1	6	2	1		0		3
BUS/KYA/030	1	2		2						0		3
BUS/KYA/031	2	1	2	2	1	7	2	1		0		3
BUS/KYA/032	2	1	2	1	1	6	2	1		0		3
BUS/KYA/033	1	2	2	1	1	6	2	1		0		3
BUS/KYA/034	2	2		2						0		3
BUS/KYA/035	1	2		2						0		3
BUS/KYA/036	1	2	2	1	1	6	2	1		0		3
BUS/KYA/037	2	1	2	2	1			2		0		3
BUS/KYA/038	2	2	2	1	1	6	2	1		0		3
BUS/KYA/039	1	2		2						0		3
BUS/KYA/040	1	1	2	2	1			2		0		3
BUS/KYA/041	2	2		2						0		3
BUS/KYA/042	1	2	2	1	1	6	2	1		0		3
BUS/KYA/043	2	2		2						0		3
BUS/KYA/044	2	2	2	1	2	6	2	1		0		3
BUS/KYA/045	2	2		2						0		3
BUS/KYA/046	1	2		2						0		3
BUS/KYA/047	1	2		2						0		3
BUS/KYA/048	2	2		2						0		3
BUS/KYA/049	2	1	2	2	1			2		0		3
BUS/KYA/050	1	1	2	1	1			2		0		3
IBA/ISH/001	2	1	2	1	1	6	2	1		0		3
IBA/ISH/002	2	1	2	2	1	6	2	1		0		3
IBA/ISH/003	2	1	2	2	1	7	2	1		0		3
IBA/ISH/004	1	2		2						0		3
IBA/ISH/005	1	1	2	1	1	6	2	1		0		3
IBA/ISH/006	1	2		2						0		3
IBA/ISH/007	2	2	2	1	1	6	2	1		0		3
IBA/ISH/008	1	1	2	2	1	6	2	1		0		3
IBA/ISH/009	1	2		2						0		3
IBA/ISH/010	1	1	2	1	1	7	2	1		0		3
IBA/ISH/011	2	2		2						0		3
IBA/ISH/012	1	2	2	1	1	6	2	1		0		3
IBA/ISH/013	2	2		2						0		3
IBA/ISH/014	2	1	2	1	1	6	2	1		0		3
IBA/ISH/015	1	1	2	2	1	7	2	1		0		3
IBA/ISH/016	1	2	2	1	1	6	2	1		0		3
IBA/ISH/017	2	2	2	1	1	6	2	1		0		3
IBA/ISH/018	1	1	2	2	1	6	2	1		0		3
IBA/ISH/019	2	1	2	2	1	6	2	1		0		3
IBA/ISH/020	1	2		2						0		3
IBA/ISH/021	2	1	2	2	1	6	2	1		0		3
IBA/ISH/022	2	2	2	2	1	6	2	1		0		3
IBA/ISH/023	1	2	2	2	1	6	2	1		0		3
IBA/ISH/024	2	2	2	1	1	6	2	1		0		3
IBA/ISH/025	1	1	2	2	1	6	2	1		0		3
IBA/ISH/026	2	1	2	1	1	7	2	1		0		3
IBA/ISH/027	1	1	2	2	1	6	2	1		0		3
IBA/ISH/028	2	1	2	1	1	8	2	1		0		3
IBA/ISH/029	1	2	2	1	1	6	2	1		0		3
IBA/ISH/030	1	2		2						0		3
IBA/ISH/031	1	1	2	2	1	7	2	1		0		3
IBA/ISH/032	1	1	2	2	1	9	2	1		0		3
IBA/ISH/033	1	2		2						0		3
IBA/ISH/034	2	2	2	1	2	6	2	1		0		3
IBA/ISH/035	2	1	2	2	1	6	2	1		0		3
IBA/ISH/036	2	1	2	1	1	6	2	1		0		3
IBA/ISH/037	2	2		2						0		3
IBA/ISH/038	1	1	2	2	1	7	2	1		0		3
IBA/ISH/039	1	2	2	1	1	6	2	1		0		3
IBA/ISH/040	1	1	2	2	1	6	2	1		0		3
IBA/RUH/001	1	1	2	2	1	6	2	1		0		1
IBA/RUH/002	1	1	2	2	1			2		0		1
IBA/RUH/003	2	2	2	1	2	6	2	1		0		1
IBA/RUH/004	2	1	2	2	1	8	2	1		0		1
IBA/RUH/005	1	1	2	1	1	6	2	1		0		1
IBA/RUH/006	2	2		2						0		1
IBA/RUH/007	1	1	2	2	1	6	2	1		0		1
IBA/RUH/008	1	2		2						0		1
IBA/RUH/009	1	2		2						0		1
IBA/RUH/010	1	2	2	1	1	6	2	1		0		1
IBA/RUH/011	2	1	2	2	1	6	2	1		0		1
IBA/RUH/012	2	1	2	2	1	6	2	1		0		1
IBA/RUH/013	1	1	2	2	1			2		0		1
IBA/RUH/014	2	2	2	1	1	7	2	1		0		1
IBA/RUH/015	1	1	2	1	1	7	2	1		0		1
IBA/RUH/016	2	2	2	1	1	23	2	1		0		1
IBA/RUH/017	1	2	2	1	1	11	2	1		0		1
IBA/RUH/018	1	2	2	1	1	6	2	1		0		1
IBA/RUH/019	1	2	2	1	1	7	2	1		0		1
IBA/RUH/020	2	1	2	2	1	8	2	1		0		1
IBA/RUH/021	1	2		1	1	6	2	1		0		1
IBA/RUH/022	1	1	2	2	1	9	2	1		0		1
IBA/RUH/023	2	1	2	2	1	7	2	1		0		1
IBA/RUH/024	2	1	2	2	1	8	2	1		0		1
IBA/RUH/025	2	2		2						0		1
IBA/RUH/026	1	2		1	1	6	2	1		0		1
IBA/RUH/027	1	1	2	2	1	6	2	1		0		1
IBA/RUH/028	2	2	2	1	1	6	2	1		0		1
IBA/RUH/029	2	2		2						0		1
IBA/RUH/030	2	1	2	2	1	7	2	1		0		1
IBA/RUH/031	2	2		2						0		1
IBA/RUH/032	1	2		2						0		1
IBA/RUH/033	2	2		2						0		1
IBA/RUH/034	1	2		2						0		1
IBA/RUH/035	1	2		2						0		1
IBA/RUH/036	2	1	2	2	1			2		0		1
IBA/RUH/037	1	2		2						0		1
IBA/RUH/038	1	1	2	1	1	7	2	1		0		1
IBA/RUH/039	1	2		2						0		1
IBA/RUH/040	1	2		2						0		1
MBA/BWI/001	2	1	2		1	6	2	1		1	1	2
MBA/BWI/002	2	1	2	1	1	8	2	1		1	1	2
MBA/BWI/005	1	1	2		1	6	2	1		1	1	2
MBA/BWI/006	1	1	2	1	1	8	2	1		1	1	2
MBA/BWI/007	1	1	2		1	8	2	1		1	1	2
MBA/BWI/008	1	1	2		1	6	2	1		1	1	2
MBA/BWI/009	1	1	2	1	1	6	2	1		1	1	2
MBA/BWI/010	1	1	2		1	6	2	1		1	1	2
MBA/BWI/011	1	1	2	1	1	6	2	1		1	1	2
MBA/BWI/012	2	1	2		1	6	2	1		1	1	2
MBA/BWI/013	1	1	2	1	1	8	2	1		1	1	2
MBA/BWI/014	1	1	2		1	6	2	1		1	1	2
MBA/BWI/015	2	1	2		1	6	2	1		1	1	2
MBA/BWI/016	2	1	2	1	1		2	1		1	1	2
MBA/BWI/017	2	1	2	1	1	6	2	1		1	1	2
MBA/BWI/018	2	1	2	1	1	6	2	1		1	1	2
MBA/BWI/019	1	1	2	1	1	6	2	1		1	1	2
MBA/BWI/020	1	1	2	1	1	9	2	1		1	1	2
MBA/BWI/021	1	1	2		1			1		1	1	2
MBA/BWI/022	1	1	2	1	1	6	2	1		1	1	2
MBA/BWI/023	1	1	2	1	1	6	2	1		1	1	2
MBA/BWI/024	1	1	2		1			1		1	1	2
MBA/BWI/025	1	1	2	1	1	6	2	1		1	1	2
MBA/BWI/026	1	1	2		1	8	2	1		1	1	2
MBA/BWI/027	1	1	2	1	1	6	2	1		1	1	2
MBA/BWI/028	1	1	2	1	1	11	2	1		1	1	2
MBA/BWI/029	2	1	2	1	1	6	2	1		1	1	2
MBA/BWI/030	1	1	2	1	1	7	2	1		1	1	2
MBA/KAK/001	1	1	2	1	1	6	2	1		1	1	1
MBA/KAK/002	1	1	2	1	1	6	2	1		1	1	1
MBA/KAK/003	2	1	2	1	1	6	2	1		1	1	1
MBA/KAK/004	1	1	2	1	1	8	2	1		1	1	1
MBA/KAK/005	2	2	2	1	1	11	2	1		1	1	1
MBA/KAK/006	2	2	2	1	1	6	3	1		1	1	1
MBA/KAK/007	1	1	2	1	1	7	2	1		1	1	1
MBA/KAK/008	1	1	2	1	1	6	2	1		1	1	1
MBA/KAK/009	2	1	2	2	1	6	2	1		1	1	1
MBA/KAK/010	2	2	2	1	1	9	2	1		1	1	1
MBA/KAK/011	2	2	2	1	1	6	2	1		1	1	1
MBA/KAK/012	1	1	2	1	1	8	2	1		1	1	1
MBA/KAK/013	2	1	2	1	1	5	2	1		1	1	1
MBA/KAK/014	1	1	2	1	1	15	2	1		1	1	1
MBA/KAK/015	2	1	2	1	1	7	2	1		1	1	1
MBA/KAK/016	2	1	2	1	1	7	2	1		1	1	1
MBA/KAK/017	2	1	2	1	1	7	2	1		1	1	1
MBA/KAK/018	2	1	2	1	1	9	2	1		1	1	1
MBA/KAK/019	2	1	2	1	1	13	2	1		1	1	1
MBA/KAK/020	1	1	2	1	1	6	2	1		1	1	1
MBA/KAK/021	1	1	2	1	1	7	2	1		1	1	1
MBA/KAK/022	1	2	2	1	1	6	2	1		1	1	1
MBA/KAK/023	1	2	2	1	1	6	2	1		1	1	1
MBA/KAK/024	2	1	2	1	1	9	2	1		1	1	1
MBA/KAK/025	1	1	2	1	1	9	2	1		1	1	1
MBA/KAK/026	1	2	2	1	1	6	2	1		1	1	1
MBA/KAK/027	2	1	2	1	1	7	2	1		1	1	1
MBA/KAK/028	1	1	2	1	1	6	2	1		1	1	1
MBA/KAK/029	1	1	2	1	1	6	2	1		1	1	1
MBA/KAK/030	1	1	2	1	1	8	2	1		1	1	1
MBA/KAK/031	1	1	2	1	1	7	2	1		1	1	1
MBA/KAK/032	1	1	2	1	1	7	2	1		1	1	1
MBA/KAK/033	1	1	2	1	1	10	2	1		1	1	1
MBA/KAK/034	2	1	2	1	1	6	2	1		1	1	1
MBA/KIN/001	2	1	2	1	1	6	2	1		1	1	2
MBA/KIN/002	2	1	2	1	1	7	2	1		1	1	2
MBA/KIN/003	1	1	2	1	1	7	2	1		1	1	2
MBA/KIN/004	1	1	2	1	1	6	2	1		1	1	2
MBA/KIN/005	2	1			1	13	2	1		1	1	2
MBA/KIN/006	2	1	2	1	1	6	2	1		1	1	2
MBA/KIN/007	2	1	2	1	1	8	2	1		1	1	2
MBA/KIN/008	2	1	2	1	1	6	2	1		1	1	2
MBA/KIN/009	1	1	2	1	1	7	2	1		1	1	2
MBA/KIN/010	2	1	2	1	1	10	2	1		1	1	2
MBA/KIN/011	2	1	2	1	1	10	2	1		1	1	2
MBA/KIN/012	1	1	1	1	1	14	2	1	1	1	1	2
MBA/KIN/013	2	1	2	1	1	5	2	2		1	1	2
MBA/KIN/014	1	1	2	1	1	6	2	1		1	1	2
MBA/KIN/015	1	1	2	1	1	7	2	1		1	1	2
MBA/KIN/016	2	1	2	1	1	6	2	1		1	1	2
MBA/KIN/017	2	1	2	1	1	15	2	1		1	1	2
MBA/KIN/018	1	1	2	1	1	6	2	1		1	1	2
MBA/KIN/019	1	1	2	1	1	7	2	1		1	1	2
MBA/KIN/020	2	1	2	1	1	6		1		1	1	2
MBA/KIN/021	1	1	2	1	1	7	2	1		1	1	2
MBA/KIN/022	1	1	2	1	1	7	2	1		1	1	2
MBA/KIN/023	2	1	2	1	1	7	2	1		1	1	2
MBA/KIN/024	2	1	2	1	1	7	2	1		1	1	2
MBA/KIN/025	1	1	2	1	1	14	2	1		1	1	2
MBA/KIN/026	1	1	2	1	1	6	2	1		1	1	2
MBA/KIN/027	2	1	2	1	1	7	2	1		1	1	2
MBA/KIN/028	2	1	2	1	1	8	2	1		1	1	2
MBA/KIN/029	1	1	2	1	1	13	2	1		1	1	2
MBA/KIN/030	2	1	2	1	1	6	2	1		1	1	2
MBA/KIN/031	2	1	2	1	1	11	2	1		1	1	2
MBA/KIN/032	2	1	2	1	1	7	2	1		1	1	2
MBA/KIN/033	2	1	2	1	1	6	2	1		1	1	2
MBA/KIN/034	1	1	2	1	1	6	2	1		1	1	2
MBA/KIN/035	2	1	2	1	1	9	2	1		1	1	2
MBA/KIN/036	2	1	2	1	1	5	2	2		1	1	2
MBA/KIN/037	1	2	2	1	1	8	2	1		1	1	2
MBA/KIN/038	2	1	2	1	1	9	2	1		1	1	2
MBA/KIN/039	1	1	2	1	1	6	2	1		1	1	2
MBA/MMC/001	2	1	2	1	1	6	2	1		1	1	1
MBA/MMC/002	1	1	2	1	1	11	2	1		1	1	1
MBA/MMC/003	1	1	2			7	2	1		1	1	1
MBA/MMC/004	1	1	2	1	1	8	2	1		1	1	1
MBA/MMC/005	1	1	2	1	1	6	2	1		1	1	1
MBA/MMC/006	1	1	2	1	2	8	2	1		1	1	1
MBA/MMC/007	1	1	2	1	1	4	2	1		1	1	1
MBA/MMC/008	1	1		1		6	2			1	1	1
MBA/MMC/009	2	1	2	1	1	6	2	1		1	1	1
MBA/MMC/011	1	1				7	2	1		1	1	1
MBA/MMC/012	2	1	2	1	1	6	2	1		1	1	1
MBA/MMC/013	1	1	2	1	1	4	2	1		1	1	1
MBA/MMC/014	1	1	2	1		6	2	1		1	1	1
MBA/MMC/015	1	1	2	1	1	6	2	1		1	1	1
MBA/MMC/016	1	1		1	1	6	2	1		1	1	1
MBA/MMC/017	2	2	2	1	2	5	2	2		1	1	1
MBA/MMC/018	2	1	2	1	1	6	2	1		1	1	1
MBA/MMC/019	1	1	2	1	2	6	2	1		1	1	1
MBA/MMC/020	2	1	2	1	0	6	2	1		1	1	1
MBA/MMC/021	1	1			1	6	2	1		1	1	1
MBA/MMC/022	1	1	2	1	1	6	2	1		1	1	1
MBA/MMC/023	2	1	2	1	1	6	2	1		1	1	1
MBA/MMC/024	2	1	2	1	1	6	2	1		1	1	1
MBA/MMC/025	2	1				7	2	1		1	1	1
MBA/MMC/026	2	1	2	1	1	9	2	1		1	1	1
MBA/MMC/027	2	1	2	1	1	6	2	1		1	1	1
MBA/MMC/028	1	1	2	1	1	6	2	1		1	1	1
MBA/MMC/029	1	1	2	1	1	6	2	1		1	1	1
MBA/MMC/030	1	1	2	1	1	7	2	1		1	1	1
MBA/MMC/031	1	1	2	1	1	6	2	1		1	1	1
MBA/MMC/032	1	1	2	1	0	6	2	1		1	1	1
MBA/MMC/033	2	1	2	1	1	6	2	2		1	1	1
MBA/MMC/034	1	1	2	1	1	4	2	1		1	1	1
MBA/MMC/035	1	1	2	1	1	6	2	2		1	1	1
MBA/MMC/036	2	1	2	1	1	6	2	2		1	1	1
MBA/MMC/037	1	1	2	1	1	7	2	1		1	1	1
MBA/MMC/038	1	1	2	1	1	6	2	1		1	1	1
MBA/MMC/039	1	1	2	1	1	6	2	1		1	1	1
MBA/MMC/040	1	1	2	1	1	6	2	1		1	1	1
MBA/MMC/041	1	1	2	1	1	7	2	1		1	1	1
MBA/MMC/042	1	1	2	1	1	9	2	1		1	1	1
MBA/MMC/043	1	1	2	1	1	6	2	1		1	1	1
MBA/MMC/044	1	2			1	7	2	1		1	1	1
MBA/MMC/045	2	1	2	1	2	7	2	1		1	1	1
MBA/MMC/046	1	1	2	1	1	7	2	1		1	1	1
MBA/MMC/047	2	1	2	1	2	7	2	1		1	1	1
MBA/MMC/048	1	1	2	1	1	6	2	1		1	1	1
MBA/MMC/049	1	2	2	1	1	7	2	1		1	1	1
MBA/MMC/050	1	1		1	1	5	2	2		1	1	1
MBA/MMC/051	1	1	2	1	1	6	2	1		1	1	1
MBA/MMC/052	1	1	2	1	1	10	2	1		1	1	1
MBA/MMC/053	2	1	2	1	1	7	2	1		1	1	1
MBA/MMC/054	1				1	6	2	1		1	1	1
MBA/MMC/055	2	1	2	1	1	6	2	1		1	1	1
MBA/MMC/056	2	1	2	1	1	10	2	1		1	1	1
MBA/MMC/057	1	1	2	1	1	6	2	1		1	1	1
MBA/MMC/058	1	1	2	1	1	12	2	1		1	1	1
MBA/MMC/059	1	1	2	1	1	6	2	1		1	1	1
MBA/MMC/060	2	1	2	1	1	15	2	1		1	1	1
MBA/MMC/061	2	1	2	1	1	6	2	1		1	1	1
MBA/MMC/062	1	1	2	1	1	7	2	1		1	1	1
MBA/MMC/063	1	1	2	1	1	6	2	1		1	1	1
MBA/MMC/064	1	1	2	1	1	8	2	1		1	1	1
MBA/MMC/065	1	1				6	2	1		1	1	1
MBA/MMC/066	1	1			1	6	2	1		1	1	1
MBA/MMC/067	1	1	2	1	1	8	2	1		1	1	1
MBA/MMC/068	1	1	2	1	1	6	2	1		1	1	1
MBA/MMC/069	1	1	2	1	1	7	2	1		1	1	1
MBA/MMC/070	1	1	2	1	2	7	2	1		1	1	1
MP/BUT/081	2	2	2	1	1	7	2	1		0		3
MPI/BUT/001	1	1	2	1	1	6	2	1		0		3
MPI/BUT/002	1	1	2	1	1			2		0		3
MPI/BUT/003	1	2		2						0		3
MPI/BUT/004	1	1	2	1	1	6	2	1		0		3
MPI/BUT/005	1	2		2						0		3
MPI/BUT/006	1	1	2	2	1	6	2	1		0		3
MPI/BUT/007	2	2	2	1	1	6	2	1		0		3
MPI/BUT/008	2	1	2	2	1	6	2	1		0		3
MPI/BUT/009	2	2	2	1	1	6	2	1		0		3
MPI/BUT/010	1	1	1	2	1	12	2	1	1	0		3
MPI/BUT/011	2	2	2	1	2	6	2	1		0		3
MPI/BUT/012	2	1	2	1	1	6	2	1		0		3
MPI/BUT/013	1	2		2						0		3
MPI/BUT/014	2	1	2	1	1	6	2	1		0		3
MPI/BUT/015	1	1	2	2	1	6	2	1		0		3
MPI/BUT/016	2	1	2	2	1	6	2	1		0		3
MPI/BUT/017	1	2		2						0		3
MPI/BUT/018	1	2	1	1	2	24	2	2	1	0		3
MPI/BUT/019	2	2	2	1	1			2		0		3
MPI/BUT/020	2	1	2	2	1	6	2	1		0		3
MPI/BUT/021	2	1	2	2	1	6	2	1		0		3
MPI/BUT/022	2	2	2	1	1	6	2	1		0		3
MPI/BUT/023	2	1	2	2	1	6	2	1		0		3
MPI/BUT/024	1	2	2	1	1	6	2	1		0		3
MPI/BUT/025	2	1	2	1	1	6	2	1		0		3
MPI/BUT/026	2	1	2	1	1	8	2	1		0		3
MPI/BUT/027	1	1	2	2	1	6	2	1		0		3
MPI/BUT/028	1	1	2	2	1			2		0		3
MPI/BUT/029	2	1	2	1	1	6	2	1		0		3
MPI/BUT/030	2	1	2	1	1	8	2	1		0		3
MPI/BUT/031	2	1	2	1	1	6	2	1		0		3
MPI/BUT/032	1	1	2	2	1	6	2	1		0		3
MPI/BUT/033	2	1	2	1	1	6	2	1		0		3
MPI/BUT/034	2	1	2	1	1	6	2	1		0		3
MPI/BUT/035	1	1	2	2	1	8	2	1		0		3
MPI/BUT/036	1	1	2	1	1	6	2	1		0		3
MPI/BUT/037	1	1	2	2	1			2		0		3
MPI/BUT/038	2	1	1	2	1	12	2	1	1	0		3
MPI/BUT/039	2	1	2	2	1	6	2	1		0		3
MPI/BUT/040	1	2		2						0		3
MPI/BUT/041	2	1	2	2	1	6	2	1		0		3
MPI/BUT/042	1	1	2	1	1	6	2	1		0		3
MPI/BUT/043	1	2		2						0		3
MPI/BUT/044	2	1	2	2	1	6	2	1		0		3
MPI/BUT/045	1	2		2						0		3
MPI/BUT/046	1	2	2	1	1	10	2	1		0		3
MPI/BUT/047	2	1	2	2	1	6	2	1		0		3
MPI/BUT/048	1	2		2						0		3
MPI/BUT/049	2	2		2						0		3
MPI/BUT/050	2	2	2	1	2	6	2	1		0		3
MPI/BUT/051	1	2		2						0		3
MPI/BUT/052	1	1	2	1	1	6	2	1		0		3
MPI/BUT/053	1	2		2						0		3
MPI/BUT/054	2	1	2	2	1	6	2	1		0		3
MPI/BUT/055	2	1	2	1	1	6	2	1		0		3
MPI/BUT/056	2	1	2	1	1	6	2	1		0		3
MPI/BUT/057	2	2		2						0		3
MPI/BUT/058	1	1	2	1	1	9	2	1		0		3
MPI/BUT/059	2	1	1	1	1	12	2		1	0		3
MPI/BUT/060	2	2		2						0		3
MPI/BUT/061	2	1	2	2	1	6	2	1		0		3
MPI/BUT/062	2	2	2	1	2	6	2	1		0		3
MPI/BUT/063	1	1	2	2	1	6	2	1		0		3
MPI/BUT/064	1	2		2						0		3
MPI/BUT/065	1	2	2	1	1	6	2	1		0		3
MPI/BUT/066	1	2		2						0		3
MPI/BUT/067	1	1	2	2	1	8	2	1		0		3
MPI/BUT/068	1	1	2	2	1	6	2	1		0		3
MPI/BUT/069	2	2		2						0		3
MPI/BUT/070	2	1	2	2	1	6	2	1		0		3
MPI/BUT/071	2	2		2						0		3
MPI/BUT/072	2	1	1	1	1	16	2		1	0		3
MPI/BUT/073	2	2		2						0		3
MPI/BUT/074	2	1	2	1	1	6	2	1		0		3
MPI/BUT/075	2	2		2						0		3
MPI/BUT/076	2	2	2	1	1	6	2	1		0		3
MPI/BUT/077	1	1	2	1	1	6	2	1		0		3
MPI/BUT/078	1	1	2	2	1	6	2	1		0		3
MPI/BUT/079	1	1	2	1	1			2		0		3
MPI/BUT/080	2	2		2						0		3
MPI/BUT/082	2	1	2	2	1	6	2	1		0		3
MPI/BUT/083	1	2		2						0		3
MPI/MPI/001	1	1	2	1	1	7	2	1		0		1
MPI/MPI/002	2	2	2	1	2	7	2	1		0		1
MPI/MPI/003	1	2	2	1	1	7	2	1		0		1
MPI/MPI/004	1	2		2						0		1
MPI/MPI/005	2	2	2	1	1	6	2	1		0		1
MPI/MPI/006	2	2		2						0		1
MPI/MPI/007	2	2	2	1	1	6	2	1		0		1
MPI/MPI/008	1	2	2	1	1	6	2	1		0		1
MPI/MPI/009	1	1	2	2	1	7	2	1		0		1
MPI/MPI/010	2	1	2	1	1	7	2	1		0		1
MPI/MPI/011	2	2	2	1	2	9	2	1		0		1
MPI/MPI/012	2	1	2	2	1	6	2	1		0		1
MPI/MPI/013	2	2		2						0		1
MPI/MPI/014	1	1	2	2	1	6	2	1		0		1
MPI/MPI/015	2	2		2						0		1
MPI/MPI/016	2	1	2	2	1	6	2	1		0		1
MPI/MPI/017	2	1	2	2	1			2		0		1
MPI/MPI/018	2	2	1	1	2	24	2		1	0		1
MPI/MPI/019	2	1	2	2	1	6	2	1		0		1
MPI/MPI/020	1	1	2	2	1	7	2	1		0		1
MPI/MPI/021	1	2		2						0		1
MPI/MPI/022	1	1	2	2	1	6	2	1		0		1
MPI/MPI/023	1	2	2	1	2	6	2	1		0		1
MPI/MPI/024	1	1	2	2	1	6	2	1		0		1
MPI/MPI/025	2	1	2	2	1	8	2	1		0		1
MPI/MPI/026	2	1	2	1	1	6	2	1		0		1
MPI/MPI/027	1	2	2	1	2	7	2	1		0		1
MPI/MPI/028	2	2		2						0		1
MPI/MPI/029	1	1	2	2	1	6	2	1		0		1
MPI/MPI/030	2	1	2	2	1	6	2	1		0		1
MPI/MPI/031	1	1	2	2	1	6	2	1		0		1
MPI/MPI/032	1	1	2	1	1	6	2	1		0		1
MPI/MPI/033	1	2		2						0		1
MPI/MPI/034	1	2	2	1	2	7	2	1		0		1
MPI/MPI/035	2	1	2	2	1			2		0		1
MPI/MPI/036	2	1	2	2	1	6	2	1		0		1
MPI/MPI/037	2	1	2	2	1			2		0		1
MPI/MPI/038	2	1	2	2	1	6	2	1		0		1
MPI/MPI/039	2	1	2	2	1			2		0		1
MPI/MPI/040	1	2		2						0		1
MPI/MPI/041	1	1	2	2	1	6	2	1		0		1
MPI/MPI/042	1	2		2						0		1
MPI/MPI/043	2	1	2	1	1	6	2	1		0		1
MPI/MPI/044	2	1	2	2	1			2		0		1
MPI/MPI/045	1	2		2						0		1
MPI/MPI/046	1	1	2	2	1	6	2	1		0		1
MPI/MPI/047	2	2	2	1	2	6	2	1		0		1
MPI/MPI/048	1	1	2	2	1			2		0		1
MPI/MPI/049	1	2	2	1	1	7	2	1		0		1
MPI/MPI/050	1	2		2						0		1
MPI/MPI/051	1	1	2	2	1	6	2	1		0		1
MPI/MPI/052	1	1	2	1	1	7	2	1		0		1
MPI/MPI/053	1	1	2	2	1			2		0		1
MPI/MPI/054	2	1	2	1	1	7	2	1		0		1
MPI/MPI/055	1	2		2						0		1
MPI/MPI/056	2	2	2	1	1	6	2	1		0		1
MPI/MPI/057	1	2		2						0		1
MPI/MPI/058	1	1	2	2	1	6	2	1		0		1
MPI/MPI/059	1	1	2	2	1	7	2	1		0		1
MPI/MPI/060	1	1	2	1	1	6	2	1		0		1
MPI/MPI/061	1	1	2	2	1	6	2	1		0		1
MPI/MPI/062	2	1	2	1	1	6	2	1		0		1
MPI/MPI/063	2	1	2	2	1	6	2	1		0		1
MPI/MPI/064	1	2		2						0		1
MPI/MPI/065	2	1	2	1	1	12	2	1		0		1
MPI/MPI/066	1	1	2	2	1			2		0		1
MPI/MPI/067	2	1	2	2	1	6	2	1		0		1
MPI/MPI/068	2	1	2	1	1	6	2	1		0		1
MPI/MPI/069	2	1	2	1	1	7	2	1		0		1
MPI/MPI/070	2	2		2						0		1
MPI/MPI/071	1	2		2						0		1
MPI/MPI/072	2	1	2	2	1	6	2	1		0		1
MPI/MPI/073	2	1	2	2	1	6	2	1		0		1
MPI/MPI/074	2	1	2	2	1			2		0		1
MPI/MPI/075	2	2	2	1	1	6	2	1		0		1
MPI/MPI/076	1	1	2	2	1	9	2	1		0		1
MPI/MPI/077	1	1	2	2	1	6	2	1		0		1
MPI/MPI/078	2	2		2						0		1
MPI/MPI/079	2	2	2	1	2	7	2	1		0		1
MPI/MPI/080	1	2		2						0		1
MPI/MPI/081	1	1	2	2	1	7	2	1		0		1
MPI/MPI/082	1	1	2	2	1	20	2	1		0		1
MPI/MPI/083	2	2		2						0		1
MPI/MPI/084	2	1	2	2	1	8	2	1		0		1
MPI/MPI/085	2	2	2	1	1	6	2	1		0		1
MPI/MPI/086	2	2	2	1	1	25	2	1		0		1
MPI/MPI/087	2	1	2	2	1	8	2	1		0		1
NTU/KIT/001	1	1	2	1	1	9	2	1		1	1	3
NTU/KIT/002	1	1	2	1	1	7	2	1		1	1	3
NTU/KIT/003	1	1	2	1	1	6	2	1		1	1	3
NTU/KIT/004	1									1	1	3
NTU/KIT/005	1	1	2	1	1	6	2	1		1	1	3
NTU/KIT/006	1	1	2	1	1	11	2	1		1	1	3
NTU/KIT/007	1	1	2	1	1	6	2	1		1	1	3
NTU/KIT/009	1	1	2	1	1	7	2	1		1	1	3
NTU/KIT/010	1	1	2	1	1	10	2	1		1	1	3
NTU/KIT/012	1	1	2	1	1	6	2	1		1	1	3
NTU/KIT/013	1	1	2	1	1	8	2	1		1	1	3
NTU/KIT/015	1	1	2	1	1	6	2	1		1	1	3
NTU/KIT/016	1	1	2	1	1	6	2	1		1	1	3
NTU/KIT/017	1	1	2	1	1	7	2	1		1	1	3
NTU/KIT/018	1	1	2	1	1	6	2	1		1	1	3
NTU/KIT/019	1	1	2	1	1	7	2	1		1	1	3
NTU/RUB/001	2	1	2	1	1	6	2	1		1	1	2
NTU/RUB/002	2	1	2	1	1	6	2	1		1	1	2
NTU/RUB/003	2	1	2	1	1	9	2	1		1	1	2
NTU/RUB/004	2	1	2	1	1	6	2	2		1	1	2
NTU/RUB/005	2	1	2	1	1	6	2	1		1	1	2
NTU/RUB/006	1	1	2	1	1	6	2	1		1	1	2
NTU/RUB/007	2									1	1	2
NTU/RUB/008	2	1	2	1	1	6	2	1		1	1	2
NTU/RUB/009	2	1	2	1	1	7	2	2		1	1	2
NTU/RUB/010	2	1	2	1	1	8	2	1		1	1	2
NTU/RUB/011	1	1	2	1	1	10	2	1		1	1	2
NTU/RUB/012	1	1	2	1	1	6	2	1		1	1	2
NTU/RUB/013	2	1	2	1	1	6	2	2		1	1	2
NTU/RUB/014	2	1	2	1	1	6	2	1		1	1	2
NTU/RUB/015	2	1	2	1	1	6		1		1	1	2
NTU/RUB/016	2	1	2	1	1	6	2	1		1	1	2
NTU/RUB/017	2	1	2	1	1	10	2	1		1	1	2
NTU/RUB/018	2	1	2	1	1	10	2	1		1	1	2
NTU/RUB/019	2	1	2	1	1	6	2	1		1	1	2
NTU/RUB/020	2	1	2	1	1	6	2	1		1	1	2
NTU/RUB/021	1	1	2	1	1	7	2	1		1	1	2
NTU/RUB/022	2	1	2	1	1	7	2	1		1	1	2
NTU/RUB/023	2	1	2	1	1	6	2	1		1	1	2
NTU/RUB/024	2	1	2	1	1	6	2	1		1	1	2
NTU/RUB/025	1	1	2	1	1	6	2	1		1	1	2
NTU/RUB/027	2	1	2	1	1	7	2	1		1	1	2
NTU/RUB/028	2	1	2	1	1	6	2	1		1	1	2
NTU/RUB/029	1	1	2	1	1	13	2	1		1	1	2
NTU/RUB/030	2	1	2	1	1	5	2	2		1	1	2
NTU/RUB/031	2				1	7				1	1	2
NTU/RUB/032	1	1	2	1	1	9	2	1		1	1	2
NTU/RUB/033	1	1	2	1	1	6	2	1		1	1	2
NTU/RUB/034	1	1	2	1	1	6	2	1		1	1	2
NTU/RWA/001	2	1	2	1	1	11	2	1		1	1	3
NTU/RWA/002	1	1	2	1	1	6	2	1		1	1	3
NTU/RWA/003	2	1	2	1	1	8	2	1		1	1	3
NTU/RWA/004	2	1	2	1	1	6	2	1		1	1	3
NTU/RWA/005	2	1	2	1	1	11	2	1		1	1	3
NTU/RWA/006	1	1	2	1	1	8	2	1		1	1	3
NTU/RWA/007	2	1	2	1	1	7	2	1		1	1	3
NTU/RWA/008	2	1	2	1	1	6	2	1		1	1	3
NTU/RWA/009	1	1	2	1	1	6	2	1		1	1	3
NTU/RWA/010	1	1	2	1	1	6	2	1		1	1	3
NTU/RWA/011	2	1	2	1	1	6	2	1		1	1	3
NTU/RWA/012	1	1	2	1	1	6		1		1	1	3
NTU/RWA/013	2	1	2	1	1	8	2	1		1	1	3
NTU/RWA/014	2	1	2	1	1	13	2	1		1	1	3
NTU/RWA/015	1	1	2	1	1	7	2	1		1	1	3
NTU/RWA/016	2	1	2	1	1	6	2	1		1	1	3
NTU/RWA/017	2	1	2	1	1	12	2	1		1	1	3
RUB/KAT/001	1	2	2	1	1	6	2	1		1	2	3
RUB/KAT/002	2	1	2	1	1	6	2	1		1	2	3
RUB/KAT/003	2	1	2	1	1	9	2	1		1	2	3
RUB/KAT/004	1									1	2	3
RUB/KAT/005	1	1	2	1	1	6	2	1		1	2	3
RUB/KAT/006	1	1	2	2	1	8	2	1		1	2	3
RUB/KAT/007	1									1	2	3
RUB/KAT/008	2									1	2	3
RUB/KAT/009	1									1	2	3
RUB/KAT/010	1									1	2	3
RUB/KAT/011	1									1	2	3
RUB/KAT/012	1	1	2	2	1	4	2	2		1	2	3
RUB/KAT/013	1	1	2		1	12	2	1		1	2	3
RUB/RUG/001	2									1	2	3
RUB/RUG/002	1	2	2	1	1	5	2	2		1	2	3
RUB/RUG/003	1	1	2	1	1	5	2	2		1	2	3
RUB/RUG/004	2	1	2	1	1	6	2	1		1	2	3
RUB/RUG/005	1									1	2	3
RUB/RUG/006	2	1	2	1	1	4	2	2		1	2	3
RUB/RUG/007	1									1	2	3
RUB/RUG/008	1	1	2	1	1	6	2	1		1	2	3
RUB/RUG/009	2	1	2	1	1	4	2	2		1	2	3
RUB/RUG/010	2	1	2	1	1	6	2	1		1	2	3
RUB/RUG/011	1									1	2	3
RUB/RUG/012	2	1	2	1	1	13	2	1		1	2	3
RUB/RUG/013	2	1	2	1	1	6	2	1		1	2	3
RUB/RUG/014	1	2	2	1	1	7	2	1		1	2	3
RUB/RUG/015	1	1	2	1	1	9	2	1		1	2	3
RUB/RUG/016	1	2	2	1	1	4	2	2		1	2	3
RUB/RUG/017	2	1	2	1	1	6	2	1		1	2	3
RUB/RUG/018	2	2	2	1	1	6	2	1		1	2	3
RUB/RUG/019	2	1	2	1	1		2	1		1	2	3
RUB/RUG/020	1	1	2	1	1		2	1		1	2	3
RUB/RUG/021	1	1	2	1	1	5	2	2		1	2	3
RUB/RUG/022	2	1	2	1	1	6	2	1		1	2	3
RUB/RUG/023	1	1	2	1	1	6	2	1		1	2	3
RUB/RUG/024	1									1	2	3
RUB/RUG/025	2	2	2	1	1	4	2	2		1	2	3
RUB/RUG/026	2	1	2	1	1	5	2	2		1	2	3
RUB/RUG/027	1	1	2	1	1	14	2	1		1	2	3
RUB/RUG/028	1	1	2	1	1	6	2	1		1	2	3
RUB/RUG/029	2									1	2	3
RUB/RUG/030	1	1	2	1	1	6	2	2		1	2	3
RUB/RUG/031	2	1	2	1	1	5	2	2		1	2	3
RUB/RUG/032	2	1	2	1	1	15	2	1		1	2	3
RUB/RUG/033	2									1	2	3
RUB/RUG/034	1	1	2	1	1	6	2	1		1	2	3
RUB/RUG/035	2	1	2	1	1	4	2	2		1	2	3
RUB/RUG/036	2	2	2	1	1	8	2	1		1	2	3
RUB/RUG/037	2	1	2	1	1	6	2	1		1	2	3
RUB/RUG/038	1	1	2	1	1	6	2	1		1	2	3
RUB/RUG/039	2									1	2	3
RUB/RUG/040	2	1	2	1	1	6	2	1		1	2	3
RUB/RUG/041	2	1	2	1	1	4	2	2		1	2	3
RUB/RUG/042	2	1	2	1	1	6	2	1		1	2	3
RUK/NYA/001	2	1	2	1	1	6	2	1		1	2	1
RUK/NYA/002	2	1	2	1	1	6	2	1		1	2	1
RUK/NYA/003	1	1	2	1	1	8	2	1		1	2	1
RUK/NYA/004	2	1	2	1	1	5	2	2		1	2	1
RUK/NYA/005	1	1	2	1	1	6	2	1		1	2	1
RUK/NYA/006	2	1	2	1	1	6	2	1		1	2	1
RUK/NYA/007	1	1	2	1	1	6	2	1		1	2	1
RUK/NYA/008	2	1	2	1	1	7	2	1		1	2	1
RUK/NYA/009	1	1	2	1	1	6	2	1		1	2	1
RUK/NYA/010	1	1	2	1	1	6	2	1		1	2	1
RUK/NYA/011	2	1	2	1	1	6	2	1		1	2	1
RUK/NYA/012	1	2	2		1	6	2	1		1	2	1
RUK/NYA/013	1	1	2	1	1	6	2	1		1	2	1
RUK/NYA/014	2	1	2	1	1	6	2	1		1	2	1
RUK/NYA/015	2	1	2	1	1	7	2	1		1	2	1
RUK/NYA/017	1	1	2	1	1	6	2	1		1	2	1
RUK/NYA/018	1	1	2	1	1	7	2	1		1	2	1
RUK/NYA/019	1	1	2	1	1	6	3	1		1	2	1
RUK/NYA/020	2	2	2		1	6	2	1		1	2	1
RUK/NYA/021	2	1	2	1	1	6	2	1		1	2	1
RUK/NYA/022	2	1	2	1	1	6	2	1		1	2	1
RUK/NYA/023	2	1	2	1	1	6	2	1		1	2	1
RUK/NYA/024	2	1	2	1	1	6	2	1		1	2	1
RUK/NYA/025	2	1	2	1	1	6	2	1		1	2	1
RUK/NYA/026	2	1	2	1	1	6	2	1		1	2	1
RUK/NYA/027	1	1	2	1	1	6	2	1		1	2	1
RUK/NYA/028	1	1	2	1	1	7	2	1		1	2	1
RUK/NYA/029	1									1	2	1
RUK/NYA/030	1									1	2	1
RUK/NYA/031	2	1	2	1	1	6	2	1		1	2	1
RUK/NYA/032	2	1	2	1	1	8	2	1		1	2	1
RUK/NYA/033	2	1	2	1	1	6	2	1		1	2	1
RUK/NYA/034	1	1	2	1	1	6	2	1		1	2	1
RUK/NYA/035	1	1	2	1	1	6	2	1		1	2	1
RUK/NYA/036	2	1	2	1	1	7	2	1		1	2	1
RUK/NYA/037	2	1	2	1	1	7	2	1		1	2	1
RUK/NYA/038	2	1	2	1	1	6	2	1		1	2	1
RUK/NYA/039	2	1	2	1	1	6	2	1		1	2	1
RUK/NYA/040	1	1	2	1	1	6	2	1		1	2	1
RUK/NYA/041	2	1	2	1	1	6	2	1		1	2	1
RUK/NYA/042	2	1	2	1	1	6	2	1		1	2	1
RUK/NYA/043	1	1	2	1	1	8	2	1		1	2	1
RUK/NYA/044	2	1	2	1	1	6	2	1		1	2	1
RUK/NYA/045	2	1	2	1	1	6	2	1		1	2	1
RUK/NYA/046	2	1	2	1	1	6	2	1		1	2	1
RUK/NYA/048	1	1	2	1	1					1	2	1
RUK/NYA/049	2	1	2	1	1	8	2	1		1	2	1
RUK/NYA/050	2									1	2	1
RUK/NYA/051	2									1	2	1
RUK/NYA/053	2									1	2	1
RUK/NYA/054	2									1	2	1
RUK/NYA/055	1	1	2	1	1	7	2	1		1	2	1
RUK/NYA/056	1	1	2	1	1	6	2	1		1	2	1
RUK/NYA/057	1	1	2	1	1	6	2	1		1	2	1
RUK/NYA/058	1	1	2	1	1	9	2	1		1	2	1
RUK/NYA/059	1	1	2	1	1	7	2	1		1	2	1
RUK/NYA/060	2	1	2	1	1	11	2	1		1	2	1
RUK/NYA/061	2	1	2	1	1	13	2	1		1	2	1
RUK/NYA/062	1	1	2	1	1	6	2	1		1	2	1
RUK/NYA/063	2	1	2	1	1	9	2	1		1	2	1
RUK/NYA/064	1	1	2	1	1	8	2	1		1	2	1
RUK/NYA/065	2	1	2	1	1	6	2	1		1	2	1
RUK/NYA/066	1	1	2	1	1	6	2	1		1	2	1
RUK/NYA/067	1	1	2	1	1	6	2	1		1	2	1
RUK/NYA/068	1	1	2	1	1	6	2	1		1	2	1
RUK/NYA/069	1	1	2	1	1	6	2	1		1	2	1
RUK/NYA/070	2	1	2	1	1	6	2	1		1	2	1
RUK/NYA/071	2	1	2	1	1	6	2	1		1	2	1
RUK/NYA/072	2	1	2	1	1	6	2	1		1	2	1
RUK/NYA/073	2	1	2	1	1	6	2	1		1	2	1
RUK/NYA/074	2	1	2	1	1	6	2	1		1	2	1
RUK/NYA/075	2	1	2	1	1	12	2	1		1	2	1
RUK/NYA/076	2	1	2	1	1	6	2	1		1	2	1
RUK/NYA/077	2	1	2	1	1	6	2	1		1	2	1
RUK/RUK/001	1	1				6	2	1		1	2	1
RUK/RUK/002	2	2	2	1	1	6	2	1		1	2	1
RUK/RUK/003	1	1				6	2	1		1	2	1
RUK/RUK/004	1	1	2	1	1	6	2	1		1	2	1
RUK/RUK/005	1	1	2	1	1	6	2	1		1	2	1
RUK/RUK/006	2	1	2	1	1	6	2	1		1	2	1
RUK/RUK/007	2	1	2	1	1	6	2	1		1	2	1
RUK/RUK/008	1	1	2	1	1	8	2	1		1	2	1
RUK/RUK/009	1	1	2	1	1	6	2	1		1	2	1
RUK/RUK/010	2	1	2	1	1	9	2	1		1	2	1
RUK/RUK/011	1	1	2	1	1	7	2	1		1	2	1
RUK/RUK/012	1	1	2	1	1	7	2	1		1	2	1
RUK/RUK/013	1	1	2	1	1	9	2	1		1	2	1
RUK/RUK/014	1	1	2	1	1	6	2	1		1	2	1
RUK/RUK/015	2	1	2	1	1	7	2	1		1	2	1
RUK/RUK/016	1	1	2	1	1	6	2	1		1	2	1
RUK/RUK/017	2	1	2	1	1	10	2	1		1	2	1
RUK/RUK/018	1	1	2	1	1	9	2	1		1	2	1
RUK/RUK/019	1	1	2	1	1	7	2	1		1	2	1
RUK/RUK/020	1	1	2	1	1	7	2	1		1	2	1
RUK/RUK/021	1	1	2	1	1	7	2	1		1	2	1
RUK/RUK/022	1	1	2	1	1	8	2	1		1	2	1
RUK/RUK/023	1	1	2	1	1	7	2	1		1	2	1
RUK/RUK/024	1	1	2	1	1	6	2	1		1	2	1
RUK/RUK/025	2	1	2	1	1	7	2	1		1	2	1
RUK/RUK/026	2	1	2	1	1	7	2	1		1	2	1
RUK/RUK/027	1									1	2	1
RUK/RUK/028	2	1	2	1	1	5	2	2		1	2	1
RUK/RUK/029	1	1	2	1	1	6	2	1		1	2	1
RUK/RUK/030	2									1	2	1
RUK/RUK/031	2	1	2	1	1	6	2	1		1	2	1
RUK/RUK/032	2									1	2	1
RUK/RUK/033	2	1	2	1	1	6	2	1		1	2	1
RUK/RUK/034	1									1	2	1
RUK/RUK/035	1									1	2	1
RUK/RUK/036	2	1	2	1	1	7	2	1		1	2	1
RUK/RUK/037	2									1	2	1
RUK/RUK/038	2	1	2	1	1	5	2	1		1	2	1
RUK/RUK/039	1	1	2	1	1	8	2			1	2	1
RUK/RUK/040	1	1	2	1	1	7	2	1		1	2	1
RUK/RUK/041	2	1	2	1	1	6	2			1	2	1
RUK/RUK/042	2	1	2	1	1	6	2			1	2	1
RUK/RUK/043	1	1	2	1	1	6	2	1		1	2	1
RUK/RUK/044	1	1	2	1	1	6	2	1		1	2	1
RUK/RUK/045	1	1	2	1	1	6	2	1		1	2	1
RUK/RUK/046	2	1	2	1	1	6	2			1	2	1
RUK/RUK/047	2	1	2	1	1	9	2	1		1	2	1
RUK/RUK/048	2									1	2	1
RUK/RUK/049	2	1	2	1	1	7	2	1		1	2	1
RUK/RUK/050	2	1	2	1	1		2	1		1	2	1
RUK/RUK/051	1									1	2	1
RUK/RUK/052	1									1	2	1
RUK/RUK/053	1									1	2	1
RUK/RUK/054	1	1	2	1	1	8	2	1		1	2	1
RUK/RUK/055	1	1	2	1	1	8	2	1		1	2	1
RUK/RUK/056	1	1	2	1	1	7	2	1		1	2	1
RUK/RUK/057	1	1	2	1	1	6	2	1		1	2	1
RUK/RUK/058	1	1	2	1	1	7	2	1		1	2	1
RUK/RUK/059	1	1	2	1	1	9	2	1		1	2	1
SHE/KAB/001	1	1	2	1	1	7	2	1		1	1	2
SHE/KAB/002	1	2	2	1	1	6	2	1		1	1	2
SHE/KAB/003	2	1	2	1	1	6	2	1		1	1	2
SHE/KAB/004	1	1	2	1	1	7	2	1		1	1	2
SHE/KAB/005	1	1	2	1	1	7	2	1		1	1	2
SHE/KAB/006	2	2	2	1	1	6	2	1		1	1	2
SHE/KAB/007	1	1	2	1	1	7	2	1		1	1	2
SHE/KAB/008	1	2	2	1	1	7	2	1		1	1	2
SHE/KAB/009	1	1	2	1	1	6	2	1		1	1	2
SHE/KAB/010	2	2	2	1	1	7	2	1		1	1	2
SHE/KAB/011	1	1	2	1	1	7	2	1		1	1	2
SHE/KAB/012	1	1	2	1	1	8	2	1		1	1	2
SHE/KAB/013	1	1	2	1	1	9	2	1		1	1	2
SHE/KAB/014	2	1	2	1	1	6	2	1		1	1	2
SHE/KAB/015	1	1	2	1	1	8	2	1		1	1	2
SHE/KAB/016	1	1	2	1	1	6	2	1		1	1	2
SHE/KAB/017	1	1	2	1	1	6	2	1		1	1	2
SHE/KAB/018	2	1	2	1	1	6	2	1		1	1	2
SHE/KAB/019	1	1	2	1	1	6	2	1		1	1	2
SHE/KAB/020	2	1	2	1	1	8	2	1		1	1	2
SHE/KAB/021	1	1	2	1	1	7	2	1		1	1	2
SHE/KAB/022	1	1	2	1	1	6	2	1		1	1	2
SHE/KAB/023	1	2	2	1	1	6	2	1		1	1	2
SHE/KAB/024	2	1	2	1	1	7	2	1		1	1	2
SHE/KAB/025	1	2	2	1	1	6	2	1		1	1	2
SHE/KAB/026	1	1	2	1	1	6	2	1		1	1	2
SHE/KAB/027	1	1	2	1	1	5	2	2		1	1	2
SHE/KAB/028	1	1	2	1	1	7	2	1		1	1	2
SHE/KAB/029	1	2	2	1	1	6	2	1		1	1	2
SHE/KAB/030	1	1	2	1	1	6	2	1		1	1	2
SHE/KAB/031	1	2	2	1	1	7	2	1		1	1	2
SHE/KAB/032	2	1	2	1	1	6	2	1		1	1	2
SHE/KAB/033	2	2	2	1	1	7	2	1		1	1	2
SHE/KAB/034	1	1	2	1	1	7	2	1		1	1	2
SHE/KAB/035	1	1	2	1	1	6	2	1		1	1	2
SHE/KAB/036	2	1	2	1	1	6	2	1		1	1	2
SHE/KAB/037	2	1	2	1	1	5	2	2		1	1	2
SHE/KAB/038	2	1	2	1	1	6	2	1		1	1	2
SHE/KAB/039	1	1	2	1	1	6	2	1		1	1	2
SHE/KAB/040	1	1	2	1	1	5	2	2		1	1	2
SHE/KAB/041	2	1	2	1	1	6	2	1		1	1	2
SHE/KAB/042	2	1	2	1	1	6	2	1		1	1	2
SHE/KAB/043	2	1	2	1	1	7	2	1		1	1	2
SHE/KAB/044	1	1	2	1	1	6	2	1		1	1	2
SHE/KAB/045	1	1	2	1	1	7	2	1		1	1	2
SHE/KAB/046	2	1	2	1	1	7	2	1		1	1	2
SHE/KAB/047	2	1	2	1	1	6	2	1		1	1	2
SHE/KAB/048	1	1	2	1	1	8	2	1		1	1	2
SHE/KAB/049	1	1	2	1	1	7	2	1		1	1	2
SHE/KAB/050	1	1	2	1	1	6	2	1		1	1	2
SHE/KAB/051	2	1	2	1	1	5	2	1		1	1	2
SHE/KAB/052	1	1	2	1	1	6	2	1		1	1	2
SHE/KAB/053	2	1	2	1	1	6	2	1		1	1	2
SHE/KAB/054	2	1	2	1	1	8	2	1		1	1	2
SHE/KAB/055	2	1	2	1	1	6	2	1		1	1	2
SHE/KAB/056	2	1	2	1	1	7	2	1		1	1	2
SHE/KAB/057	2	1	2	1	1	6	2	1		1	1	2
SHE/KAB/058	2	1	2	1	1	6	2	1		1	1	2
SHE/KAB/059	2	1	2	1	1	8	2	1		1	1	2
SHE/KAB/060	2	1	2	1	1	8	2	1		1	1	2
SHE/KAB/061	2	1	2	1	1	6	2	1		1	1	2
SHE/KAB/062	2	1	2	1	1	6	2	1		1	1	2
SHE/KAB/063	2	1	2	1	1	6	2	1		1	1	2
SHE/KAB/064	2	1	2	1	1	7	2	1		1	1	2
SHE/KAB/065	1	1	2	1	1	7	2	1		1	1	2
SHE/KAB/066	2	1	2	1	1	6	2	1		1	1	2
SHE/KAB/067	1	1	2	1	1	6	2	1		1	1	2
SHE/MUS/001	2	2	2	1	1	6	2			1	1	3
SHE/MUS/002	1	1	2	1	1	7	2	1		1	1	3
SHE/MUS/003	1	1	2	1	1	8	2	1		1	1	3
SHE/MUS/004	2	2	2	1	1	6	2	1		1	1	3
SHE/MUS/005	1	1	2	2	1	6	2			1	1	3
SHE/MUS/006	1	1	2	1	1	6	2	1		1	1	3
SHE/MUS/007	1	1	2	1	1	6	2	1		1	1	3
SHE/MUS/008	1	1	2	1	1	7	2	1		1	1	3
SHE/MUS/009	1	2	2	1	1	6	2	1		1	1	3
SHE/MUS/010	1	1	2	1	1	6	2	1		1	1	3
SHE/MUS/013	1	1	2	1	1	6	2	1		1	1	3
SHE/MUS/014	1	2	2	1	1	6	2	1		1	1	3
SHE/MUS/015	1	1	2	1	1	6	2	1		1	1	3
SHE/MUS/016	1	1	2	1	1	7	2	1		1	1	3
SHE/MUS/017	2	1	2	1	1	10	2			1	1	3
SHE/MUS/018	1	1	2	1	1	6	2	1		1	1	3
SHE/MUS/019	1	1	2	1	1	9	2	1		1	1	3
